# Supplementary material for: The effect of growth rate on otolith-based discrimination of cod (Gadus morhua) ecotypes
Source: PLoS One. 2021 Sep 29;16(9):e0247630. doi: 10.1371/journal.pone.0247630 (PMC8480848; doi:10.1371/journal.pone.0247630)
Supplement: S1 Table — (XLSX) [file pone.0247630.s002.xlsx]

## Sheet: Sheet1
Parameter Estimates										Redundant parameters are excluded
Dependent Variable:	Growth.rate
Parameter	B	Std. Error	t	Sig.	95% Confidence Interval		Noncent. Parameter	Observed Powerb
					Lower Bound	Upper Bound
[Location=BRE]	-22.3004	4.94729	-4.50759	7.74201e-06	-32.0145	-12.5863	4.50759	0.994475
[Location=FAX]	1.81365	16.0825	0.112772	0.910245	-29.7647	33.3921	0.112772	0.0514539
[Location=FJA]	4.34844	7.34199	0.59227	0.55387	-10.0677	18.7646	0.59227	0.0909356
[PPAN2=AA]	-16.8534	11.656	-1.4459	0.148674	-39.7401	6.03337	1.4459	0.30321
[PPAN2=AB]	-1.33333	5.71264	-0.2334	0.815522	-12.5502	9.88356	0.2334	0.0562456
[Cohort=1934]	26.9939	8.56896	3.15019	0.00170446	10.1685	43.8192	3.15019	0.882129
[Cohort=1935]	4.39951	8.56896	0.513424	0.607824	-12.4258	21.2249	0.513424	0.0806154
[Cohort=1936]	19.8228	5.71264	3.46999	0.000553958	8.6059	31.0397	3.46999	0.933842
[Cohort=1937]	23.7879	8.56896	2.77605	0.00565642	6.96255	40.6132	2.77605	0.791633
[Cohort=1938]	24.8222	8.56896	2.89675	0.00389385	7.9968	41.6475	2.89675	0.824492
[Cohort=1939]	17.4565	6.38693	2.73316	0.00643902	4.91562	29.9974	2.73316	0.779133
[Cohort=1940]	12.7259	8.56896	1.48511	0.137985	-4.09945	29.5512	1.48511	0.316974
[Cohort=1941]	24.1699	6.99653	3.45456	0.000586044	10.4321	37.9078	3.45456	0.931838
[Cohort=1942]	5	8.56896	0.583501	0.559753	-11.8253	21.8253	0.583501	0.0897107
[Cohort=1943]	12.6784	6.7636	1.87451	0.0612968	-0.602063	25.9589	1.87451	0.464941
[Cohort=1945]	-5.8801	7.7035	-0.763302	0.445553	-21.0061	9.24589	0.763302	0.118748
[Cohort=1946]	-5.12758	5.57323	-0.920039	0.357885	-16.0707	5.81556	0.920039	0.150877
[Cohort=1947]	-2.15935	8.13282	-0.265511	0.790698	-18.1283	13.8096	0.265511	0.0580909
[Cohort=1948]	-1.52565	8.85328	-0.172326	0.863233	-18.9093	15.858	0.172326	0.0533989
[Cohort=1949]	-3.96516	7.66811	-0.517097	0.605259	-19.0217	11.0913	0.517097	0.0810617
[Cohort=1950]	0.474349	7.98092	0.0594353	0.952623	-15.1964	16.1451	0.0594353	0.0504036
[Cohort=1951]	1.98635	7.7475	0.256386	0.797732	-13.226	17.1987	0.256386	0.0575419
[Cohort=1952]	-2.97889	10.1418	-0.293723	0.769061	-22.8925	16.9348	0.293723	0.059912
[Cohort=1953]	-4.64881	10.1418	-0.458381	0.646828	-24.5625	15.2648	0.458381	0.0743271
[Cohort=1955]	2.97242	6.7636	0.439472	0.660461	-10.3081	16.2529	0.439472	0.0723388
[Cohort=1956]	-4.82666	10.1418	-0.475917	0.634289	-24.7403	15.087	0.475917	0.0762494
[Cohort=1957]	-6.52565	8.37986	-0.778731	0.436414	-22.9797	9.92838	0.778731	0.121628
[Cohort=1958]	6.07709	10.1418	0.599211	0.549235	-13.8366	25.9907	0.599211	0.0919189
[Cohort=1959]	-3.97889	10.1418	-0.392325	0.694943	-23.8925	15.9348	0.392325	0.0677602
[Cohort=1960]	-2.51548	5.57323	-0.45135	0.651884	-13.4586	8.42767	0.45135	0.0735776
[Cohort=1961]	-4.32613	16.8263	-0.257106	0.797176	-37.3649	28.7126	0.257106	0.0575845
[Cohort=1962]	-14.8609	10.1418	-1.46531	0.143306	-34.7746	5.05274	1.46531	0.309989
[Cohort=1963]	-11.2267	7.98092	-1.40669	0.159985	-26.8974	4.44406	1.40669	0.289728
[Cohort=1964]	-6.52565	8.37986	-0.778731	0.436414	-22.9797	9.92838	0.778731	0.121628
[Cohort=1965]	0.608084	8.85328	0.0686846	0.945261	-16.7755	17.9917	0.0686846	0.050539
[Cohort=1966]	-1.97889	8.85328	-0.22352	0.823199	-19.3625	15.4047	0.22352	0.0557262
[Cohort=1967]	-4.29084	5.57323	-0.769903	0.441629	-15.234	6.6523	0.769903	0.119973
[Cohort=1968]	-12.9229	6.13088	-2.10784	0.0354168	-24.961	-0.884797	2.10784	0.557607
[Cohort=1969]	-5.31222	6.13088	-0.866469	0.386544	-17.3503	6.7259	0.866469	0.139178
[Cohort=1970]	1.68452	5.42486	0.310519	0.756263	-8.96731	12.3364	0.310519	0.0610853
[Cohort=1971]	-0.185794	11.8813	-0.0156375	0.987528	-23.5149	23.1433	0.0156375	0.0500279
[Cohort=1972]	6.7507	10.1418	0.665631	0.505877	-13.163	26.6644	0.665631	0.101947
[Cohort=1973]	8.09065	8.13282	0.994815	0.320186	-7.87831	24.0596	0.994815	0.168449
[Cohort=1974]	17.1391	10.1418	1.68994	0.0915053	-2.77458	37.0527	1.68994	0.39277
[Cohort=1975]	-0.493326	7.87803	-0.0626204	0.950087	-15.962	14.9754	0.0626204	0.050448
[Cohort=1976]	1.47435	8.13282	0.181284	0.8562	-14.4946	17.4433	0.181284	0.0537623
[Cohort=1977]	-4.92291	6.13088	-0.80297	0.422278	-16.961	7.1152	0.80297	0.126276
[Cohort=1978]	-4.02055	5.2335	-0.768234	0.442619	-14.2966	6.25553	0.768234	0.119662
[Cohort=1979]	-2.64881	5.42486	-0.488272	0.625517	-13.3006	8.00302	0.488272	0.0776492
[Cohort=1983]	8.08404	8.37986	0.964699	0.335045	-8.36999	24.5381	0.964699	0.161199
[Cohort=1984]	21.674	8.37986	2.58644	0.00990772	5.21995	38.128	2.58644	0.73328
[Cohort=1985]	31.9924	11.4415	2.79617	0.00531982	9.5268	54.4581	2.79617	0.79735
[Cohort=1986]	7.17334	6.13088	1.17003	0.242404	-4.86478	19.2115	1.17003	0.215173
[Cohort=1987]	14.6077	5.57323	2.62105	0.00896549	3.66453	25.5508	2.62105	0.744512
[Cohort=1988]	8.16042	5.78865	1.40973	0.159085	-3.20571	19.5265	1.40973	0.290763
[Cohort=1989]	9.47945	5.2335	1.8113	0.070543	-0.796636	19.7555	1.8113	0.439965
[Cohort=1990]	6.54167	3.77856	1.73126	0.0838671	-0.877613	13.9609	1.73126	0.408695
[Cohort=1991]	28.1232	10.6874	2.63144	0.00869868	7.13827	49.1081	2.63144	0.747836
[Cohort=1992]	18.7259	8.56896	2.18532	0.0292123	1.90055	35.5512	2.18532	0.587942
[Cohort=1993]	15.6699	6.99653	2.23967	0.0254405	1.93209	29.4078	2.23967	0.608926
[Location=BRE] * [PPAN2=AA]	11.8534	9.75031	1.21569	0.224532	-7.29159	30.9983	1.21569	0.228579
[Location=BRE] * [PPAN2=AB]	10.9583	7.95166	1.37812	0.168628	-4.65493	26.5716	1.37812	0.280093
[Location=FAX] * [PPAN2=AA]	3.98933	12.3021	0.324281	0.745827	-20.1661	28.1448	0.324281	0.0620965
[Location=FAX] * [PPAN2=AB]	0.530998	9.47335	0.0560518	0.955317	-18.0701	19.1321	0.0560518	0.0503589
[Location=BRE] * [Cohort=1986]	3.02381	7.4796	0.404274	0.686141	-11.6626	17.7102	0.404274	0.0688696
[Location=BRE] * [Cohort=1987]	9.39048	7.02977	1.33582	0.182064	-4.41262	23.1936	1.33582	0.266129
[Location=BRE] * [Cohort=1988]	6.85714	5.6097	1.22237	0.221998	-4.15763	17.8719	1.22237	0.230582
[Location=BRE] * [Cohort=1989]	0.708333	5.31635	0.133237	0.894046	-9.73044	11.1471	0.133237	0.0520302
[Location=FAX] * [Cohort=1962]	9.81904	16.3074	0.602121	0.547298	-22.201	41.839	0.602121	0.0923348
[Location=FAX] * [Cohort=1963]	0.902461	14.9229	0.0604751	0.951795	-28.3989	30.2038	0.0604751	0.0504178
[Location=FAX] * [Cohort=1964]	1.13752	15.1938	0.0748677	0.940342	-28.6958	30.9708	0.0748677	0.0506405
[Location=FAX] * [Cohort=1965]	-3.05218	11.4593	-0.266349	0.790052	-25.5528	19.4484	0.266349	0.0581423
[Location=FAX] * [Cohort=1966]	5.04254	11.3382	0.444739	0.656652	-17.2202	27.3053	0.444739	0.0728839
[Location=FAX] * [Cohort=1967]	15.1023	13.1811	1.14576	0.252305	-10.779	40.9836	1.14576	0.208247
[Location=FAX] * [Cohort=1968]	12.7746	11.592	1.10202	0.270851	-9.9866	35.5358	1.10202	0.196129
[Location=FAX] * [Cohort=1969]	6.99657	11.9814	0.583953	0.559449	-16.5292	30.5223	0.583953	0.0897733
[Location=FAX] * [Cohort=1970]	-3.43058	11.2266	-0.305575	0.760023	-25.4743	18.6131	0.305575	0.060733
[Location=FAX] * [Cohort=1972]	-13.1948	17.3967	-0.758465	0.44844	-47.3536	20.964	0.758465	0.117858
[Location=FAX] * [Cohort=1973]	-14.2357	11.3781	-1.25114	0.21132	-36.5769	8.10552	1.25114	0.239326
[Location=FAX] * [Cohort=1985]	-4.45455	12.3006	-0.362141	0.717361	-28.607	19.6979	0.362141	0.0651109
[Location=FAX] * [Cohort=1987]	-12.4545	10.8936	-1.14329	0.253327	-33.8443	8.93524	1.14329	0.207551
[Location=FAX] * [Cohort=1988]	-2.74621	13.2736	-0.206893	0.836156	-28.8092	23.3168	0.206893	0.0549036
[Location=FAX] * [Cohort=1989]	-1.12121	7.74134	-0.144834	0.884885	-16.3215	14.0791	0.144834	0.0523995
[PPAN2=AA] * [Cohort=1937]	-12	10.6874	-1.12282	0.261917	-32.9849	8.98489	1.12282	0.201834
[PPAN2=AA] * [Cohort=1939]	0.666667	10.2986	0.0647336	0.948405	-19.5549	20.8882	0.0647336	0.0504788
[PPAN2=AA] * [Cohort=1940]	3.5	10.6874	0.327489	0.743401	-17.4849	24.4849	0.327489	0.0623387
[PPAN2=AA] * [Cohort=1941]	-6	9.47335	-0.633356	0.526718	-24.6011	12.6011	0.633356	0.096934
[PPAN2=AA] * [Cohort=1942]	11.3333	10.2986	1.10047	0.271523	-8.88822	31.5549	1.10047	0.19571
[PPAN2=AA] * [Cohort=1945]	29.0741	13.7932	2.10786	0.035415	1.99089	56.1573	2.10786	0.557615
[PPAN2=AA] * [Cohort=1949]	15.0791	12.0217	1.25432	0.210165	-8.52587	38.684	1.25432	0.240301
[PPAN2=AA] * [Cohort=1950]	15.7023	12.7267	1.23381	0.217709	-9.28687	40.6914	1.23381	0.234034
[PPAN2=AA] * [Cohort=1951]	21.2182	13.8178	1.53557	0.125118	-5.91336	48.3498	1.53557	0.335073
[PPAN2=AA] * [Cohort=1956]	4.85335	15.2894	0.317434	0.751014	-25.1676	34.8743	0.317434	0.0615877
[PPAN2=AA] * [Cohort=1958]	7.85335	15.2894	0.513649	0.607667	-22.1676	37.8743	0.513649	0.0806425
[PPAN2=AA] * [Cohort=1960]	13.72	12.7267	1.07805	0.2814	-11.2691	38.7092	1.07805	0.18969
[PPAN2=AA] * [Cohort=1963]	36.4737	18.5557	1.96564	0.0497544	0.0392523	72.9082	1.96564	0.501179
[PPAN2=AA] * [Cohort=1964]	3.86402	18.5996	0.207748	0.835489	-32.6567	40.3847	0.207748	0.0549444
[PPAN2=AA] * [Cohort=1965]	10.364	16.2089	0.639405	0.522779	-21.4624	42.1905	0.639405	0.0978533
[PPAN2=AA] * [Cohort=1966]	9.00558	14.4668	0.6225	0.533826	-19.4003	37.4115	0.6225	0.0953073
[PPAN2=AA] * [Cohort=1967]	23.3693	11.0819	2.10879	0.0353347	1.60981	45.1288	2.10879	0.55798
[PPAN2=AA] * [Cohort=1968]	25.0534	11.1552	2.24588	0.0250376	3.1498	46.9569	2.24588	0.611305
[PPAN2=AA] * [Cohort=1969]	22.1867	11.3006	1.96333	0.0500229	-0.00222056	44.3756	1.96333	0.500259
[PPAN2=AA] * [Cohort=1970]	14.2123	10.7309	1.32444	0.185811	-6.85793	35.2826	1.32444	0.262436
[PPAN2=AA] * [Cohort=1973]	19.1034	14.0375	1.36088	0.17401	-8.45953	46.6662	1.36088	0.274359
[PPAN2=AA] * [Cohort=1975]	25.8534	12.6624	2.04174	0.0415699	0.990401	50.7163	2.04174	0.531451
[PPAN2=AA] * [Cohort=1976]	3.35335	13.1368	0.255265	0.798597	-22.441	29.1477	0.255265	0.0574758
[PPAN2=AA] * [Cohort=1977]	9.85335	12.9806	0.759084	0.44807	-15.6343	35.341	0.759084	0.117972
[PPAN2=AA] * [Cohort=1978]	19.495	10.915	1.78608	0.0745393	-1.93674	40.9268	1.78608	0.430061
[PPAN2=AA] * [Cohort=1979]	17.8534	11.656	1.53169	0.126072	-5.03337	40.7401	1.53169	0.333668
[PPAN2=AA] * [Cohort=1983]	18.52	14.182	1.30588	0.192043	-9.3267	46.3667	1.30588	0.256474
[PPAN2=AA] * [Cohort=1987]	14.72	11.3725	1.29435	0.195992	-7.6102	37.0502	1.29435	0.252806
[PPAN2=AA] * [Cohort=1988]	15.52	11.0265	1.40752	0.159739	-6.13077	37.1708	1.40752	0.290011
[PPAN2=AA] * [Cohort=1989]	11.2617	10.6118	1.06125	0.288962	-9.57473	32.0981	1.06125	0.185261
[PPAN2=AA] * [Cohort=1990]	21.2083	9.58039	2.21372	0.0271849	2.39703	40.0196	2.21372	0.598944
[PPAN2=AA] * [Cohort=1992]	5.66667	10.2986	0.550236	0.582342	-14.5549	25.8882	0.550236	0.0852399
[PPAN2=AB] * [Cohort=1934]	-1.625	11.3357	-0.143353	0.886055	-23.8828	20.6328	0.143353	0.0523506
[PPAN2=AB] * [Cohort=1935]	2.375	10.1991	0.232864	0.815939	-17.6512	22.4012	0.232864	0.0562167
[PPAN2=AB] * [Cohort=1936]	-17.7917	6.64773	-2.67635	0.00762537	-30.8446	-4.73871	2.67635	0.761937
[PPAN2=AB] * [Cohort=1937]	-23.5	9.25554	-2.53902	0.0113421	-41.6735	-5.32655	2.53902	0.717495
[PPAN2=AB] * [Cohort=1938]	-22.625	9.45179	-2.39373	0.0169531	-41.1838	-4.0662	2.39373	0.666525
[PPAN2=AB] * [Cohort=1939]	-22.9583	7.95166	-2.88724	0.00401203	-38.5716	-7.34507	2.88724	0.822028
[PPAN2=AB] * [Cohort=1941]	-19.375	7.82236	-2.47687	0.0135003	-34.7344	-4.01563	2.47687	0.696151
[PPAN2=AB] * [Cohort=1942]	0.575	9.45179	0.060835	0.951509	-17.9838	19.1338	0.060835	0.0504228
[PPAN2=AB] * [Cohort=1943]	0a
[PPAN2=AB] * [Cohort=1945]	1.26931	6.44747	0.19687	0.843989	-11.3904	13.9291	0.19687	0.0544388
[PPAN2=AB] * [Cohort=1946]	0a
[PPAN2=AB] * [Cohort=1947]	5.69949	7.3934	0.770888	0.441046	-8.81762	20.2166	0.770888	0.120156
[PPAN2=AB] * [Cohort=1948]	-1.2381	8.00644	-0.154637	0.877154	-16.9589	14.4827	0.154637	0.0527359
[PPAN2=AB] * [Cohort=1949]	1.15238	6.29744	0.182991	0.854861	-11.2128	13.5175	0.182991	0.0538336
[PPAN2=AB] * [Cohort=1950]	-2.71127	6.69867	-0.404748	0.685793	-15.8642	10.4417	0.404748	0.0689143
[PPAN2=AB] * [Cohort=1951]	1.39446	6.84922	0.203593	0.838733	-12.0541	14.843	0.203593	0.054748
[PPAN2=AB] * [Cohort=1952]	-0.916667	9.68626	-0.0946358	0.924632	-19.9358	18.1025	0.0946358	0.0510236
[PPAN2=AB] * [Cohort=1953]	4.03309	10.2986	0.391615	0.695468	-16.1885	24.2546	0.391615	0.0676954
[PPAN2=AB] * [Cohort=1956]	0.0175439	9.17399	0.00191235	0.998475	-17.9958	18.0309	0.00191235	0.0500004
[PPAN2=AB] * [Cohort=1957]	2.5	7.55712	0.330814	0.740889	-12.3386	17.3386	0.330814	0.0625922
[PPAN2=AB] * [Cohort=1958]	-8.78431	9.1905	-0.955804	0.339517	-26.8301	9.26142	0.955804	0.159102
[PPAN2=AB] * [Cohort=1959]	2.70833	9.36508	0.289195	0.772522	-15.6802	21.0969	0.289195	0.059607
[PPAN2=AB] * [Cohort=1961]	-9.69767	13.0893	-0.740884	0.459024	-35.3988	16.0035	0.740884	0.114674
[PPAN2=AB] * [Cohort=1962]	12.3333	10.2986	1.19757	0.231508	-7.88822	32.5549	1.19757	0.2232
[PPAN2=AB] * [Cohort=1963]	1.16812	6.6748	0.175004	0.86113	-11.938	14.2742	0.175004	0.0535056
[PPAN2=AB] * [Cohort=1964]	-2.57576	7.30764	-0.352475	0.724593	-16.9245	11.7729	0.352475	0.0643088
[PPAN2=AB] * [Cohort=1965]	-1.19767	8.0789	-0.148246	0.882193	-17.0608	14.6654	0.148246	0.0525141
[PPAN2=AB] * [Cohort=1966]	-4.28205	7.80227	-0.548821	0.583312	-19.602	11.0379	0.548821	0.0850559
[PPAN2=AB] * [Cohort=1972]	4.99281	13.1781	0.378873	0.704902	-20.8826	30.8682	0.378873	0.0665525
[PPAN2=AB] * [Cohort=1973]	-0.666667	7.55712	-0.0882171	0.929731	-15.5052	14.1719	0.0882171	0.0508894
[PPAN2=AB] * [Cohort=1975]	6.71429	6.91274	0.971292	0.331754	-6.85902	20.2876	0.971292	0.162766
[PPAN2=AB] * [Cohort=1976]	-0.5	6.99653	-0.071464	0.94305	-14.2378	13.2378	0.071464	0.0505835
[PPAN2=AB] * [Cohort=1992]	-7.025	9.45179	-0.743245	0.457594	-25.5838	11.5338	0.743245	0.115097
[PPAN2=AB] * [Cohort=1993]	-12.5417	7.69088	-1.63072	0.103421	-27.6429	2.55954	1.63072	0.370266
[Location=BRE] * [PPAN2=AA] * [Cohort=1987]	-11.595	10.3392	-1.12147	0.262493	-31.8962	8.70617	1.12147	0.201459
[Location=BRE] * [PPAN2=AA] * [Cohort=1988]	-2.81169	10.1601	-0.276739	0.782066	-22.7612	17.1378	0.276739	0.0587932
[Location=BRE] * [PPAN2=AA] * [Cohort=1989]	-0.955952	7.61612	-0.125517	0.900152	-15.9104	13.9985	0.125517	0.0518015
[Location=FAX] * [PPAN2=AA] * [Cohort=1966]	-5.49708	13.1551	-0.417868	0.676178	-31.3273	20.3332	0.417868	0.0701738
[Location=FAX] * [PPAN2=AA] * [Cohort=1968]	-8.92917	9.69678	-0.920838	0.357467	-27.969	10.1107	0.920838	0.151057
[Location=FAX] * [PPAN2=AA] * [Cohort=1969]	-9.95111	11.0809	-0.898041	0.369487	-31.7087	11.8065	0.898041	0.145983
[Location=FAX] * [PPAN2=AA] * [Cohort=1970]	-1.59128	9.08404	-0.175173	0.860997	-19.428	16.2454	0.175173	0.0535124
[Location=FAX] * [PPAN2=AA] * [Cohort=1988]	0.141667	11.7769	0.0120292	0.990406	-22.9826	23.2659	0.0120292	0.0500165
[Location=FAX] * [PPAN2=AB] * [Cohort=1962]	-13.5588	13.448	-1.00824	0.313705	-39.9642	12.8466	1.00824	0.171756
[Location=FAX] * [PPAN2=AB] * [Cohort=1963]	0.493868	10.6018	0.0465835	0.962859	-20.323	21.3107	0.0465835	0.0502479
[Location=FAX] * [PPAN2=AB] * [Cohort=1964]	7.27809	11.1891	0.65046	0.515619	-14.692	29.2482	0.65046	0.0995576
b. Computed using alpha = .05
