# Supplementary material for: The effect of growth rate on otolith-based discrimination of cod (Gadus morhua) ecotypes
Source: PLoS One. 2021 Sep 29;16(9):e0247630. doi: 10.1371/journal.pone.0247630 (PMC8480848; doi:10.1371/journal.pone.0247630)
Supplement: S2 Table — (XLSX) [file pone.0247630.s003.xlsx]

## Sheet: Sheet1
Parameter Estimates										Redundant parameters are excluded
Dependent Variable:	Growth.rate
Parameter	B	Std. Error	t	Sig.	95% Confidence Interval		Noncent. Parameter	Observed Powerb
					Lower Bound	Upper Bound
[PPAN2=AA]	-12.5049	9.58634	-1.30445	0.193494	-31.4017	6.39184	1.30445	0.254732
[PPAN2=BB]	-7.50491	6.79388	-1.10466	0.27056	-20.8971	5.88731	1.10466	0.195918
[Location=BRE]	-14.7955	4.32577	-3.42031	0.00075025	-23.3225	-6.26843	3.42031	0.925744
[Location=FAX]	1.45455	7.73816	0.18797	0.85108	-13.7991	16.7081	0.18797	0.0540206
[Cohort=1934]	26.9939	9.0738	2.97493	0.00327047	9.10745	44.8803	2.97493	0.841698
[Cohort=1935]	4.39951	9.0738	0.484859	0.628277	-13.4869	22.2859	0.484859	0.0770882
[Cohort=1936]	19.8228	6.0492	3.27693	0.00122612	7.8985	31.7471	3.27693	0.903556
[Cohort=1937]	23.7879	9.0738	2.6216	0.00938607	5.90146	41.6743	2.6216	0.742074
[Cohort=1938]	24.8222	9.0738	2.73558	0.00675459	6.93572	42.7086	2.73558	0.777332
[Cohort=1939]	17.4565	6.76321	2.58109	0.0105232	4.12473	30.7883	2.58109	0.728881
[Cohort=1940]	12.7259	9.0738	1.40249	0.162232	-5.16054	30.6123	1.40249	0.286831
[Cohort=1941]	24.1699	7.40873	3.26236	0.0012877	9.56571	38.7741	3.26236	0.901054
[Cohort=1942]	5	9.0738	0.551037	0.582189	-12.8864	22.8864	0.551037	0.0851226
[Cohort=1945]	5.97326	7.22881	0.826313	0.409556	-8.27629	20.2228	0.826313	0.130384
[Cohort=1947]	9.694	7.73816	1.25275	0.211676	-5.5596	24.9476	1.25275	0.23863
[Cohort=1948]	10.3277	8.57913	1.20382	0.230003	-6.58363	27.239	1.20382	0.223944
[Cohort=1949]	7.88819	7.1865	1.09764	0.273607	-6.27796	22.0543	1.09764	0.194025
[Cohort=1950]	12.3277	7.55875	1.63092	0.104392	-2.57224	27.2276	1.63092	0.368442
[Cohort=1951]	13.8397	7.28135	1.90071	0.0586971	-0.513414	28.1928	1.90071	0.473003
[Cohort=1952]	8.87447	10.0522	0.882841	0.378322	-10.9405	28.6895	0.882841	0.142087
[Cohort=1953]	7.20455	10.0522	0.716715	0.474339	-12.6105	27.0196	0.716715	0.110046
[Cohort=1956]	7.0267	10.0522	0.699023	0.485304	-12.7883	26.8417	0.699023	0.107052
[Cohort=1957]	5.3277	8.02828	0.663617	0.507656	-10.4978	21.1532	0.663617	0.101301
[Cohort=1958]	17.9304	10.0522	1.78374	0.0758966	-1.88457	37.7454	1.78374	0.42698
[Cohort=1959]	7.87447	10.0522	0.78336	0.43429	-11.9405	27.6895	0.78336	0.122045
[Cohort=1960]	11.2045	12.1156	0.924805	0.356119	-12.6779	35.087	0.924805	0.151307
[Cohort=1961]	3.53789	11.1131	0.318353	0.75053	-18.3684	25.4442	0.318353	0.061583
[Cohort=1962]	-3.00756	10.0522	-0.299195	0.765084	-22.8226	16.8074	0.299195	0.0602231
[Cohort=1963]	0.626696	7.55875	0.0829099	0.934001	-14.2732	15.5266	0.0829099	0.0507807
[Cohort=1964]	5.3277	8.02828	0.663617	0.507656	-10.4978	21.1532	0.663617	0.101301
[Cohort=1965]	12.4614	8.57913	1.45253	0.147833	-4.44989	29.3728	1.45253	0.303951
[Cohort=1966]	9.87447	8.57913	1.15099	0.251034	-7.03686	26.7858	1.15099	0.208718
[Cohort=1967]	19.0784	10.1428	1.88099	0.0613441	-0.915159	39.072	1.88099	0.465201
[Cohort=1968]	12.1304	9.86848	1.22921	0.220355	-7.32247	31.5834	1.22921	0.231496
[Cohort=1969]	16.8745	10.0522	1.67869	0.094686	-2.94054	36.6895	1.67869	0.386478
[Cohort=1970]	15.8969	9.80409	1.62145	0.106407	-3.42913	35.2228	1.62145	0.364901
[Cohort=1972]	18.6041	10.0522	1.85075	0.0655966	-1.21095	38.4191	1.85075	0.453264
[Cohort=1973]	19.944	7.73816	2.57736	0.0106342	4.6904	35.1976	2.57736	0.727646
[Cohort=1974]	28.9924	10.0522	2.8842	0.00432904	9.17743	48.8074	2.8842	0.818891
[Cohort=1975]	11.36	7.43674	1.52756	0.128114	-3.2994	26.0195	1.52756	0.330462
[Cohort=1976]	13.3277	7.73816	1.72233	0.0864674	-1.9259	28.5813	1.72233	0.40318
[Cohort=1977]	6.93044	8.02828	0.863253	0.388974	-8.89504	22.7559	0.863253	0.137938
[Cohort=1978]	15.4745	10.1428	1.52567	0.128584	-4.51913	35.4681	1.52567	0.329783
[Cohort=1979]	15.2045	10.9244	1.3918	0.165442	-6.32982	36.7389	1.3918	0.283236
[Cohort=1983]	26.6041	12.1156	2.19586	0.0291869	2.72163	50.4865	2.19586	0.589392
[Cohort=1985]	31.9924	12.1156	2.6406	0.00889168	8.11001	55.8749	2.6406	0.748146
[Cohort=1987]	29.3277	10.4973	2.79382	0.00568615	8.63515	50.0203	2.79382	0.794229
[Cohort=1988]	23.6804	9.93776	2.38288	0.0180611	4.09096	43.2699	2.38288	0.659876
[Cohort=1989]	20.7411	9.77534	2.12178	0.0350169	1.47183	40.0104	2.12178	0.560509
[Cohort=1990]	27.75	9.32245	2.97669	0.0032525	9.37344	46.1266	2.97669	0.842121
[Cohort=1991]	28.1232	11.317	2.48503	0.0137275	5.81486	50.4315	2.48503	0.696308
[Cohort=1992]	18.7259	9.0738	2.06373	0.0402609	0.839462	36.6123	2.06373	0.53764
[Cohort=1993]	15.6699	7.40873	2.11506	0.0355922	1.06571	30.2741	2.11506	0.55787
[Location=BRE] * [Cohort=1987]	-2.20455	8.02828	-0.274597	0.783893	-18.03	13.6209	0.274597	0.0586033
[Location=BRE] * [Cohort=1988]	4.04545	8.9701	0.450993	0.652455	-13.6366	21.7275	0.450993	0.0733929
[Location=BRE] * [Cohort=1989]	-0.247619	5.77489	-0.0428785	0.965839	-11.6312	11.1359	0.0428785	0.0502087
[Location=FAX] * [Cohort=1962]	5.82971	11.3354	0.514294	0.607582	-16.5148	28.1742	0.514294	0.0805283
[Location=FAX] * [Cohort=1963]	-3.08687	8.94457	-0.345111	0.730353	-20.7185	14.5448	0.345111	0.0636274
[Location=FAX] * [Cohort=1964]	-2.85181	9.44211	-0.302031	0.762925	-21.4643	15.7606	0.302031	0.0604189
[Location=FAX] * [Cohort=1965]	-7.04151	11.9253	-0.590468	0.555506	-30.5489	16.4659	0.590468	0.0904266
[Location=FAX] * [Cohort=1966]	-0.454545	13.0253	-0.0348972	0.972195	-26.1302	25.2211	0.0348972	0.0501383
[Location=FAX] * [Cohort=1968]	3.84545	8.63228	0.445474	0.656432	-13.1706	20.8616	0.445474	0.072817
[Location=FAX] * [Cohort=1969]	-2.95455	9.82202	-0.300808	0.763855	-22.3159	16.4068	0.300808	0.0603342
[Location=FAX] * [Cohort=1970]	-5.02185	8.42393	-0.596141	0.551717	-21.6272	11.5835	0.596141	0.0912218
[Location=FAX] * [Cohort=1972]	-17.1841	13.0253	-1.31929	0.188495	-42.8598	8.4915	1.31929	0.259462
[Location=FAX] * [Cohort=1985]	-4.45455	13.0253	-0.341993	0.732695	-30.1302	21.2211	0.341993	0.0633804
[Location=FAX] * [Cohort=1987]	-12.4545	11.5354	-1.07968	0.28151	-35.1933	10.2842	1.07968	0.189237
[Location=FAX] * [Cohort=1988]	-2.60455	8.81579	-0.295441	0.767946	-19.9824	14.7733	0.295441	0.0599667
[Location=FAX] * [Cohort=1989]	-1.12121	8.19742	-0.136776	0.891338	-17.2801	15.0377	0.136776	0.0521264
[PPAN2=AA] * [Cohort=1937]	-12	11.317	-1.06035	0.290192	-34.3083	10.3083	1.06035	0.184171
[PPAN2=AA] * [Cohort=1939]	0.666667	10.9054	0.0611321	0.951312	-20.8301	22.1635	0.0611321	0.0504243
[PPAN2=AA] * [Cohort=1940]	3.5	11.317	0.309269	0.757421	-18.8083	25.8083	0.309269	0.0609274
[PPAN2=AA] * [Cohort=1941]	-6	10.0315	-0.598118	0.5504	-25.7742	13.7742	0.598118	0.0915007
[PPAN2=AA] * [Cohort=1942]	11.3333	10.9054	1.03925	0.299875	-10.1635	32.8301	1.03925	0.178748
[PPAN2=AA] * [Cohort=1945]	17.2207	10.331	1.6669	0.0970102	-3.14385	37.5853	1.6669	0.382003
[PPAN2=AA] * [Cohort=1949]	3.22571	7.44662	0.433177	0.665326	-11.4532	17.9046	0.433177	0.0715609
[PPAN2=AA] * [Cohort=1950]	3.84892	8.66114	0.44439	0.657214	-13.2241	20.9219	0.44439	0.0727048
[PPAN2=AA] * [Cohort=1951]	9.36484	10.3678	0.903261	0.367412	-11.0724	29.802	0.903261	0.146517
[PPAN2=AA] * [Cohort=1956]	-7	12.4707	-0.561314	0.575177	-31.5826	17.5826	0.561314	0.0864675
[PPAN2=AA] * [Cohort=1958]	-4	12.4707	-0.320751	0.748715	-28.5826	20.5826	0.320751	0.0617593
[PPAN2=AA] * [Cohort=1963]	28.6097	10.4775	2.73058	0.00685445	7.95622	49.2632	2.73058	0.775843
[PPAN2=AA] * [Cohort=1964]	-4	10.5645	-0.378627	0.705343	-24.8249	16.8249	0.378627	0.0664279
[PPAN2=AA] * [Cohort=1965]	2.5	11.317	0.220906	0.825378	-19.8083	24.8083	0.220906	0.055558
[PPAN2=AA] * [Cohort=1966]	-2.84777	11.317	-0.251636	0.801566	-25.1561	19.4605	0.251636	0.0572189
[PPAN2=AA] * [Cohort=1973]	7.25	10.6936	0.677977	0.498526	-13.8294	28.3294	0.677977	0.103595
[PPAN2=AA] * [Cohort=1975]	14	8.55486	1.6365	0.103219	-2.86349	30.8635	1.6365	0.370533
[PPAN2=AA] * [Cohort=1976]	-8.5	9.32245	-0.911778	0.362921	-26.8766	9.87656	0.911778	0.148396
[PPAN2=AA] * [Cohort=1977]	-2	10.9054	-0.183396	0.854662	-23.4968	19.4968	0.183396	0.0538269
[PPAN2=AA] * [Cohort=1992]	5.66667	10.9054	0.519623	0.603869	-15.8301	27.1635	0.519623	0.0811739
b. Computed using alpha = .05
