# Supplementary material for: The effect of growth rate on otolith-based discrimination of cod (Gadus morhua) ecotypes
Source: PLoS One. 2021 Sep 29;16(9):e0247630. doi: 10.1371/journal.pone.0247630 (PMC8480848; doi:10.1371/journal.pone.0247630)
Supplement: S1 Data — (XLSX) [file pone.0247630.s004.xlsx]

## Sheet: Sheet1
Individual	Length	Age	Growth.rate	PPAN2	pan_num	Gender	Maturity	Location	loc_num	YEAR	Cohort	PPAN1	A	B	length_otolith	Ws0c1	Ws1c1	Ws1c2	Ws2c1	Ws2c2	Ws2c3	Ws2c4	Ws3c1	Ws3c2	Ws3c3	Ws3c4	Ws3c5	Ws3c6	Ws3c7	Ws3c8	Ws4c1	Ws4c2	Ws4c3	Ws4c4	Ws4c5	Ws4c6	Ws4c7	Ws4c8	Ws4c9	Ws4c10	Ws4c11	Ws4c12	Ws4c13	Ws4c14	Ws4c15	Ws4c16	Ws5c1	Ws5c2	Ws5c3
1972-85-1	96	9	2.82279	AB	2	Female	3	FAX	2	1972	1963	1002	1	1	19.334	-0.036949	-3.17973	-2.48626	0.153405	-0.619096	-0.512304	-0.724877	0.428387	-0.187153	0.19003	-0.0439434	-0.232383	-0.0746404	0.238092	-0.444842	-0.0976148	0.0850137	0.00518351	0.00987652	-0.0046509	-0.0204615	-0.0219757	0.100113	-0.105858	0.108067	-0.0133017	0.00136141	-0.0669016	0.00684785	0.0712778	-0.165461	-0.0389515	-0.0727072	0.0130665
1972-85-11	85	8	-5.57447	AB	2	Male	3	FAX	2	1972	1964	1002	1	1	22.168	-0.28809	-4.09308	-2.91632	-0.245916	-0.978837	-0.514432	-1.00005	0.470683	-0.0304481	0.127554	-0.303213	-0.429755	-0.058906	0.102222	-0.596371	0.197043	-0.110326	0.00965667	0.0504212	0.0509732	-0.00215705	0.00968836	-0.0198489	-0.00586873	0.0799599	-0.015658	0.0116708	-0.0721389	0.0593407	0.0690873	-0.226835	0.0337708	0.0370071	0.00324351
1972-85-12	85	9	-8.17721	BB	3	Male	3	FAX	2	1972	1963	2002	0	2	18.593	0.146979	-3.45879	-2.80215	-0.0245324	-0.752492	-0.628175	-0.921957	0.640162	-0.115191	0.306872	-0.268165	-0.299028	-0.0425559	0.252874	-0.727411	0.105332	-0.103008	0.0137676	0.0319513	0.0680407	0.000521321	0.0290014	-0.020519	-0.21349	0.111956	0.0136358	0.0314752	-0.0578507	0.0207135	0.0606828	-0.242916	0.0718094	-0.0663883	0.0186661
1972-85-13	89	8	-1.57447	AB	2	Male	3	FAX	2	1972	1964	1002	1	1	19.675	-0.688965	-3.43587	-2.98234	-0.0774714	-0.937838	-0.397573	-0.715984	0.406315	-0.146215	0.239547	-0.331794	-0.340703	-0.128015	0.178773	-0.72818	-0.0615076	-0.0824207	-0.0140583	0.0325178	-0.0361882	0.0144561	0.0363659	-0.000379866	-0.054154	0.0427505	-0.078619	0.00508318	0.0964901	0.0379785	0.0331217	-0.155207	-0.0205269	0.0226127	-0.0118819
1972-85-14	78	7	-9.63045	AB	2	Male	3	FAX	2	1972	1965	1002	1	1	17.546	-0.260426	-3.30365	-2.62677	0.0783817	-0.787527	-0.482946	-0.753577	0.563322	-0.163279	0.276904	-0.229447	-0.374316	0.0277795	0.0900774	-0.24056	0.0285045	-0.181639	0.0542312	-0.00530717	-0.00369576	0.0697914	-0.0117409	0.00832284	-0.0178556	-0.00244851	-0.00466119	-0.0339893	-0.00781657	0.100804	-0.105823	-0.0111473	-0.0399947	0.0260364	-0.00269689
1972-85-15	90	11	-7.51248	BB	3	Male	3	FAX	2	1972	1961	2002	0	2	19.005	-0.0806572	-3.34376	-2.20137	-0.108342	-0.513541	-0.524817	-0.60419	0.560328	-0.254318	0.354148	-0.128599	-0.3176	-0.111178	0.239657	-0.551705	0.263513	-0.161263	0.0471276	-0.00930563	0.0405591	-0.136773	0.159648	-0.0708993	0.0368594	0.0989089	-0.0498284	0.0271707	-0.0113721	0.0700768	0.0383844	-0.101892	-0.130458	0.0602787	0.0696913
1972-85-16	88	9	-5.17721	AB	2	Female	3	FAX	2	1972	1963	1002	1	1	18.681	-0.420954	-3.64537	-1.96117	-0.148171	-0.438562	-0.390602	-0.694917	0.587321	-0.0683207	0.151422	-0.0783667	-0.247231	-0.164664	0.20187	-0.597669	0.0258807	-0.0471035	0.00701661	0.0591519	-0.0630952	-0.196193	-0.109838	0.0621072	-0.123047	0.133693	-0.0228923	0.00933465	-0.0653976	-0.0294083	0.0624051	-0.178777	0.109527	-0.11849	0.0995038
1972-85-18	86	9	-7.17721	AB	2	Male	3	FAX	2	1972	1963	1002	1	1	19.215	-0.102746	-4.05953	-2.56488	-0.0654813	-0.682813	-0.519877	-0.815158	0.451208	-0.0107572	0.122906	-0.204832	-0.20518	-0.182851	0.246588	-0.662822	0.247989	-0.0977766	-0.0272105	-0.00197018	-0.21561	-0.0525934	0.00750272	0.00437134	0.0350669	0.143635	-0.0216513	0.0195796	0.0158107	-0.0615009	0.141551	-0.33404	0.0741912	-0.109003	-0.0390816
1972-85-2	91	9	-2.17721	AB	2	Female	3	FAX	2	1972	1963	1002	1	1	19.514	-0.5212	-3.40397	-2.73329	0.0967571	-0.620528	-0.636946	-0.686569	0.426	-0.0628445	0.180863	-0.0955713	-0.362058	-0.0467178	0.143322	-0.500006	0.239187	-0.0805825	0.0597232	-0.0324057	-0.0820382	-0.00841384	-0.00881018	-0.0390035	0.0793593	0.0692119	-0.034341	-0.0328846	-0.0484552	0.083124	0.0189123	-0.181819	-0.0281027	-0.0353363	0.00692631
1972-85-21	94	7	6.36955	AB	2	Male	3	FAX	2	1972	1965	1002	1	1	17.659	-0.484856	-3.28932	-1.95551	0.235827	-0.301234	-0.467237	-0.662598	0.722278	-0.204669	0.218284	-0.0155725	-0.163844	-0.121101	0.212215	-0.461239	0.135842	-0.109242	0.0484272	-0.0668244	-0.152712	0.169601	0.0325297	0.0470297	-0.0221225	0.0651	-0.0107543	-0.00392817	-0.0692178	0.0330263	0.0190435	-0.0491371	-0.0220812	-0.00505599	-0.0363474
1972-85-24	92	9	-1.17721	AB	2	Male	3	FAX	2	1972	1963	1002	1	1	20.072	-0.233705	-3.75796	-2.57199	0.243284	-0.708266	-0.528378	-0.872156	0.802924	-0.196219	0.212084	-0.0424127	-0.369742	-0.0915769	0.211279	-0.50726	0.14781	0.00721945	0.0175905	0.000601869	0.0162184	0.0564994	-0.0937657	0.144132	-0.0540273	0.125908	-0.0332027	0.00839818	-0.0144455	0.0522003	-0.0365073	-0.18689	0.0144607	0.0543006	0.0257453
1972-85-25	85	9	-8.17721	AB	2	Female	4	FAX	2	1972	1963	1002	1	1	18.744	-0.17946	-3.67067	-2.46097	-0.395686	-0.880042	-0.502839	-0.834911	0.603733	-0.219876	0.25093	-0.39548	-0.387203	-0.0441484	0.269512	-0.539461	0.154725	-0.0881497	-0.16537	0.0893065	-0.284721	-0.0936528	0.0179712	-0.10177	0.031946	0.0886556	-0.0261413	0.0402143	-0.0693409	-0.030425	0.0353799	-0.182769	-0.045143	0.0927868	-0.0446949
1972-85-26	75	9	-18.1772	AB	2	Male	3	FAX	2	1972	1963	1002	1	1	18.422	-0.554412	-3.2627	-2.32412	-0.139436	-0.644233	-0.625973	-0.788907	0.64417	-0.100437	0.319784	-0.340465	-0.404162	0.0876221	0.234682	-0.690217	0.201282	-0.0982355	0.0502241	0.113419	0.0472893	0.139636	0.0708883	0.0414795	0.0897526	-0.109689	-0.00471646	-0.0477079	-0.0408629	-0.0257561	0.0532097	-0.171641	-0.0113011	0.0299062	-0.039087
1972-85-27	80	9	-13.1772	BB	3	Male	3	FAX	2	1972	1963	2002	0	2	18.493	0.0108939	-3.17567	-2.40471	-0.137583	-0.644963	-0.54088	-0.78483	0.372742	-0.0194795	0.22496	-0.196092	-0.20091	-0.105002	0.30594	-0.753925	0.371351	-0.18636	0.0729676	0.0975489	-0.016141	-0.007898	0.0678735	-0.00480031	-0.0766901	0.123875	0.0118117	0.0322821	-0.0414205	0.0350042	0.130237	-0.299094	0.0337693	-0.00737294	-0.0098898
1972-85-29	96	8	5.42553	AB	2	Female	3	FAX	2	1972	1964	1002	1	1	21.491	-0.140977	-3.66816	-2.47891	-0.0844957	-0.852529	-0.606292	-0.933419	0.718824	-0.0672649	0.262253	-0.201895	-0.476796	-0.0208043	0.252151	-0.732798	0.116256	-0.299889	0.117552	-0.0120074	0.0760135	-0.0363571	0.0904415	0.00491022	-0.0483993	0.0661908	-0.0114546	-0.0040063	-0.0371211	0.0464746	0.13613	-0.20961	0.114492	-0.0306959	-0.0519558
1972-85-30	87	7	-0.630445	AA	1	Male	4	FAX	2	1972	1965	1001	2	0	20.57	-0.141833	-3.85577	-2.42129	-0.429901	-0.670135	-0.523993	-0.580488	0.480861	-0.0914475	0.146939	-0.268484	-0.214299	-0.109425	0.20629	-0.577621	0.254723	-0.058743	0.126609	0.0741237	0.15137	-0.0617551	0.0511385	0.0574877	-0.145181	0.084592	-0.019944	0.00691984	-0.0323551	-0.0159098	0.136168	-0.235409	-0.0903599	0.143551	0.00766619
1972-85-31	82	7	-5.63045	AA	1	Male	3	FAX	2	1972	1965	1001	2	0	19.867	-0.175824	-3.54299	-2.5561	0.0848269	-0.907792	-0.764657	-0.67505	0.645483	-0.0312059	0.179818	-0.11405	-0.289976	-0.0164043	0.208783	-0.427948	0.146307	-0.1367	0.0620345	-0.00917067	-0.154745	0.0589954	-0.0195264	0.0890814	-0.154546	0.047484	-0.00521569	-0.00753214	-0.0339521	0.0206215	0.0220206	-0.0266938	0.0314939	0.0993047	-0.0124519
1972-85-33	86	9	-7.17721	BB	3	Female	3	FAX	2	1972	1963	2002	0	2	18.73	-0.0253388	-3.03262	-2.08488	0.202695	-0.313238	-0.472	-0.85154	0.596547	-0.229822	0.384963	-0.21823	-0.277923	-0.104171	0.331645	-0.702769	0.213592	-0.0744164	-0.0359078	0.131804	-0.0434206	-0.171056	-0.0643081	-0.0144311	-0.0960291	0.0709661	-0.0225781	-0.0101436	-0.00830221	0.0566063	0.101877	-0.252164	-0.0271032	0.0359747	0.0193118
1972-85-34	85	9	-8.17721	AB	2	Female	3	FAX	2	1972	1963	1002	1	1	19.557	-0.430381	-3.20195	-2.85675	0.0898108	-0.740075	-0.519212	-0.709411	0.470959	-0.220823	0.200525	-0.118993	-0.422448	-0.0621771	0.157146	-0.528904	-0.0362521	0.040943	-0.0442665	0.122739	-0.0256119	0.0326284	-0.0137538	-0.0289235	-0.0447235	0.0761901	0.0129767	0.0385532	-0.0184061	-0.0105017	0.0151359	-0.0712569	-0.00514089	0.0160127	-0.0183413
1972-85-35	80	8	-10.5745	BB	3	Male	3	FAX	2	1972	1964	2002	0	2	19.118	-0.045153	-4.0021	-2.3823	-0.223148	-0.699936	-0.687619	-1.07909	0.558946	0.040646	0.0326295	0.130395	-0.3077	-0.0827186	0.382906	-0.837309	0.239212	-0.218173	0.0803314	-0.202876	-0.0208382	0.11046	-0.15977	0.172117	-0.212556	0.152563	-0.0289113	0.0391476	-0.0841229	-0.0421701	0.0850117	-0.258215	-0.0440509	-0.00277792	0.0999709
1972-85-36	80	9	-13.1772	AB	2	Male	3	FAX	2	1972	1963	1002	1	1	19.05	-0.171234	-3.8425	-2.73828	-0.268305	-0.798291	-0.57682	-0.860935	0.647034	-0.0801837	0.134307	-0.257108	-0.315599	-0.131442	0.229727	-0.747166	0.323897	-0.0451695	0.0960535	0.0733888	-0.0382816	0.0851615	-0.0176455	0.115168	0.0480667	0.128372	-0.0188031	0.0197184	-0.00789295	-0.00951888	-0.0154754	-0.178771	0.0815684	-0.0795399	0.13966
1972-85-37	89	7	1.36955	AB	2	Male	3	FAX	2	1972	1965	1002	1	1	19.845	-0.326163	-3.89216	-2.48005	0.0608969	-0.598735	-0.707894	-0.989105	0.719207	-0.159553	0.224588	-0.0104053	-0.308064	-0.156108	0.163052	-0.674135	0.206845	-0.0404085	0.0656347	-0.0118279	0.077111	-0.0143445	0.0536318	-0.0494327	-0.0214389	0.0582973	-0.0481286	-0.0303364	-0.108138	-0.0112505	0.064211	-0.199389	0.0144991	0.0508296	0.0284965
1972-85-39	94	10	-1.47822	AB	2	Male	4	FAX	2	1972	1962	1002	1	1	20.274	-0.316591	-3.50497	-2.91063	0.140611	-1.01871	-0.591009	-0.76632	0.803191	-0.192039	0.406821	-0.150491	-0.526316	-0.0955667	0.178434	-0.658308	-0.0167134	-0.12724	0.0319844	-0.0316405	-0.0677928	0.118773	-0.0617257	0.131476	-0.151067	0.188409	-0.0455168	0.0522754	0.0093925	0.0490445	0.0103166	-0.16859	0.0364779	0.0563604	-0.0173777
1972-85-4	92	10	-3.47822	AB	2	Female	3	FAX	2	1972	1962	1002	1	1	19.908	0.0500009	-3.65243	-2.24295	-0.291419	-0.46023	-0.590744	-0.862409	0.651989	-0.0777639	0.34368	-0.0659461	-0.339048	-0.10201	0.35958	-0.820828	0.269892	-0.164476	0.0933444	-0.0137149	-0.0125622	-0.110455	-0.14389	0.0394618	0.0849867	0.118593	-0.056685	0.044061	-0.0595697	0.00380245	0.0537111	-0.216377	-0.0509174	0.0274106	-0.0500206
1972-85-40	97	10	1.52178	BB	3	Male	4	FAX	2	1972	1962	2002	0	2	18.092	-0.587741	-3.006	-2.21511	0.507441	-0.640242	-0.405261	-0.607104	0.561419	-0.094807	-0.0252878	0.158767	-0.40007	-0.0286642	0.0543741	-0.309506	0.056108	-0.0980913	0.0804123	-0.00415128	0.0714178	0.0111618	-0.0301496	0.0160914	0.0266934	0.0680039	-0.0312926	0.0235164	0.00582825	0.082686	-0.0223906	-0.101652	-0.0152464	0.0304684	-0.00567847
1972-85-41	100	11	2.48752	BB	3	Female	4	FAX	2	1972	1961	2002	0	2	18.784	-0.273065	-3.69932	-1.7737	-0.00459959	-0.889701	-0.343834	-0.45516	0.461039	-0.0958051	0.383455	-0.320559	-0.277344	-0.102161	0.151507	-0.362183	0.176945	-0.0523547	0.158046	0.183251	-0.0544938	-0.20626	-0.0476077	-0.0682313	-0.122002	0.0396646	-0.0186881	0.00793781	-0.00480413	0.00563464	0.0233536	-0.201362	-0.0317934	0.0523631	-0.0120564
1972-85-42	94	9	0.822789	BB	3	Male	3	FAX	2	1972	1963	2002	0	2	21.504	0.284742	-4.15561	-2.71427	-0.124596	-0.703499	-0.554964	-1.10281	0.565139	0.0317277	0.184008	0.0308005	-0.349072	-0.122361	0.258289	-0.798501	0.549368	-0.175225	0.0546873	-0.00249988	0.0147148	-0.0231314	-0.13205	-0.0229092	-0.0110649	0.0639881	-0.0460061	-0.024398	0.00864631	-0.00206959	0.0889855	-0.362293	0.0832845	-0.0577743	-0.00487274
1972-85-43	87	8	-3.57447	AB	2	Male	3	FAX	2	1972	1964	1002	1	1	21.245	-0.331009	-3.74411	-2.57375	-0.232991	-0.81296	-0.425654	-0.834924	0.48841	-0.0508255	0.329535	0.0436661	-0.262551	-0.118446	0.200046	-0.458937	0.138662	0.000210997	0.131197	-0.0416231	0.00868452	-0.0960221	-0.0327789	0.136023	-0.135449	0.0850605	-0.0556286	0.0442684	0.0196638	-0.00362909	0.0419642	-0.215948	0.0545836	-0.00745546	0.0381019
1972-85-44	85	7	-2.63045	AB	2	Male	3	FAX	2	1972	1965	1002	1	1	19.684	-0.163192	-3.92933	-2.71265	-0.0509383	-0.767487	-0.534389	-0.811441	0.547682	-0.119617	0.345569	-0.333878	-0.222618	-0.162798	0.251457	-0.392738	0.248127	-0.234997	0.0252111	0.0232195	0.00459209	-0.104784	0.00510574	-0.0165191	0.0251903	0.103611	-0.0603463	-0.00801312	-0.0621179	0.0425664	0.00558491	-0.223205	0.0505022	0.0265841	-0.022357
1972-85-45	86	8	-4.57447	BB	3	Female	3	FAX	2	1972	1964	2002	0	2	19.81	-0.235849	-3.60358	-2.70202	-0.177513	-0.901745	-0.650185	-0.978177	0.644183	-0.0585565	0.23116	-0.163314	-0.539282	-0.0178946	0.101665	-0.716175	0.358442	-0.212199	0.00962317	-0.0278191	-0.0440355	0.00189079	-0.0116359	0.010422	-0.0427611	0.0936876	-0.00160728	0.0121346	0.047809	0.130604	0.0476509	-0.197478	0.0422333	-0.0215125	-0.00850487
1972-85-46	82	9	-11.1772	AB	2	Male	3	FAX	2	1972	1963	1002	1	1	19.684	-0.456423	-4.09898	-2.60169	-0.0620226	-0.657758	-0.477776	-1.22371	0.816569	-0.120718	0.264754	0.0509492	-0.660316	-0.026526	0.291959	-0.785502	0.279432	-0.0344688	0.00784265	-0.0012011	-0.0367768	0.0157355	-0.109384	0.162686	-0.154457	0.0150128	-0.0212922	-0.0127878	-0.0146601	0.0318972	0.0753736	-0.237917	0.0296912	0.0375305	-0.027687
1972-85-47	84	9	-9.17721	AB	2	Male	3	FAX	2	1972	1963	1002	1	1	20.572	-0.149401	-4.09729	-2.60744	-0.295934	-0.878468	-0.745681	-0.867774	0.431657	-0.163977	0.330752	-0.453035	-0.316808	-0.144442	0.306206	-0.755264	0.397995	-0.0606506	0.016608	0.0858174	0.159037	0.11814	-0.065209	0.0416907	-0.19268	0.124706	0.0101175	0.00159375	-0.0984018	-0.0394536	0.141104	-0.304272	-0.0115531	0.00955185	-0.158601
1972-85-48	82	7	-5.63045	AB	2	Female	3	FAX	2	1972	1965	1002	1	1	18.055	-0.659019	-3.36853	-2.5931	0.0873913	-0.809196	-0.549915	-0.616804	0.514102	-0.318595	0.396008	-0.384917	-0.570895	-0.0165477	0.153589	-0.308974	-0.0324387	0.0625467	-0.0326791	0.0296521	0.0044808	0.000321789	-0.000906321	-0.106051	-0.0578979	0.0606544	-0.00171822	-0.0638059	0.0242371	0.0841383	0.0186286	-0.10499	0.0527592	-0.104889	-0.0151201
1972-85-50	94	9	0.822789	AB	2	Female	3	FAX	2	1972	1963	1002	1	1	21.001	-0.0135938	-3.44561	-2.45353	0.381496	-0.377141	-0.455696	-0.777853	0.501601	-0.233639	0.186364	-0.247939	-0.391146	-0.106845	0.138639	-0.460076	-0.101997	0.0410537	-0.0366596	-0.0130645	0.0165952	-0.0471035	-0.0719239	-0.0130367	-0.128793	0.12305	-0.0662203	-0.0232652	0.0156746	0.0689212	0.00399101	-0.0504795	-0.0380022	0.0291822	-0.00938387
1972-85-52	88	8	-2.57447	AB	2	Male	3	FAX	2	1972	1964	1002	1	1	18.686	0.130821	-3.041	-2.21703	-0.0741449	-0.481439	-0.474006	-0.781043	0.57547	-0.118657	0.150686	0.00383317	-0.158602	-0.191349	0.32813	-0.723617	0.230833	-0.0815642	0.0735671	-0.0156353	0.084282	-0.0446527	-0.0182312	0.121966	-0.10163	0.10837	-0.0358049	0.00672891	-0.00323008	-0.0254078	0.103892	-0.147005	-0.0318028	-0.0278623	0.0253087
1972-85-53	87	9	-6.17721	BB	3	Female	3	FAX	2	1972	1963	2002	0	2	18.716	-0.36898	-3.24089	-1.67029	-0.229514	-0.67156	-0.145763	-0.430741	0.191853	-0.0888392	0.290249	-0.393843	-0.167277	-0.100921	0.203157	-0.390042	0.18307	-0.0678561	0.129691	-0.069804	-0.0217776	-0.0396334	-0.160323	-0.0429833	0.0697062	-0.0215553	-0.0209291	0.0294694	0.00755946	-0.00710259	-0.00646934	-0.206855	0.105	-0.0636998	0.0243305
1972-85-54	87	7	-0.630445	BB	3	Male	3	FAX	2	1972	1965	2002	0	2	20.957	-0.374753	-3.83843	-2.69256	-0.287762	-0.753176	-0.509465	-0.61923	0.596142	-0.046971	0.35077	-0.521961	-0.326431	-0.0644769	0.159986	-0.590024	0.123024	-0.192148	0.0301926	0.00592586	-0.0337874	-0.0522898	0.0878833	-0.0804166	-0.0162788	0.00740744	-0.00973756	-0.011189	0.011972	0.0383146	0.00219418	-0.152046	0.0466838	0.0503621	-0.0568037
1972-85-55	96	10	0.521781	AB	2	Female	3	FAX	2	1972	1962	1002	1	1	21.278	-0.0744656	-3.78438	-2.38182	0.0655267	-0.259694	-0.661953	-1.10811	0.704517	-0.0594263	0.128118	0.0258573	-0.413296	-0.108374	0.295399	-0.828902	0.158208	0.0335552	0.0713194	-0.0268628	-0.0163437	0.0617346	-0.0763313	0.0728338	-0.072322	0.119254	-0.0323722	-0.00749996	-0.0220194	-0.021131	0.0802876	-0.243023	0.127944	-0.018383	-0.126645
1972-85-56	85	8	-5.57447	BB	3	Male	3	FAX	2	1972	1964	2002	0	2	18.987	-0.289584	-3.09514	-2.57581	-0.0278674	-0.590323	-0.270732	-0.603567	0.389042	-0.217806	0.234379	-0.0795906	-0.222008	-0.0886446	0.0946	-0.348462	-0.0577099	-0.0885006	0.0455385	0.0414176	-0.0976077	-0.0494885	0.0006997	-0.0436612	0.0114666	0.0505162	-0.036884	0.0406442	0.0123809	0.00703118	-0.035364	-0.151331	0.0766135	-0.0986721	0.048474
1972-85-57	82	7	-5.63045	AB	2	Male	3	FAX	2	1972	1965	1002	1	1	18.734	0.140446	-3.51194	-2.80876	0.257906	-0.642059	-0.442607	-0.699621	0.878958	-0.197215	0.186038	-0.0162553	-0.228258	-0.0500741	0.214734	-0.385544	-0.00920532	-0.106327	0.111586	0.0673908	-0.0739929	0.0189834	-0.0156057	0.182268	-0.0784027	0.047648	-0.0644545	0.0211882	-0.159476	0.025877	0.0942093	-0.188896	0.021092	0.101245	-0.0503929
1972-85-58	83	10	-12.4782	AB	2	Female	3	FAX	2	1972	1962	1002	1	1	19.782	-0.0943859	-3.8385	-2.60922	-0.258083	-0.687408	-0.513223	-1.0146	0.520857	-0.0658657	0.267235	-0.0378273	-0.388889	-0.0986333	0.236949	-0.720782	0.216349	0.029033	0.074357	0.0418654	-0.00171156	0.104836	-0.0696415	0.112787	-0.0725967	0.0808287	0.00316871	-0.00216622	-0.0388045	-0.00185357	0.0341755	-0.249695	0.054438	-0.152669	0.0596457
1972-85-59	82	10	-13.4782	BB	3	Female	3	FAX	2	1972	1962	2002	0	2	19.147	-0.317963	-3.11668	-2.67757	-0.133427	-0.496602	-0.393712	-0.720561	0.335137	-0.206371	0.131943	-0.173922	-0.231321	-0.0842587	0.0442396	-0.444877	0.0316479	-0.0051961	0.114658	0.0429125	-0.0354347	0.0432358	0.012629	-0.0647944	0.0290956	0.117664	0.00966972	0.011877	0.0282304	0.00495279	-0.0290182	-0.163712	0.000501056	-0.0131034	0.0183444
1972-85-60	78	9	-15.1772	AB	2	Male	3	FAX	2	1972	1963	1002	1	1	19.828	-0.0869497	-3.54538	-2.59735	-0.256152	-0.515953	-0.452405	-0.912765	0.540202	-0.00945496	0.0414426	-0.00640865	-0.327259	-0.135826	0.251693	-0.754006	0.406932	-0.0322531	0.0771327	-0.0145997	0.0283837	0.100147	-0.0704457	0.110931	-0.175822	0.149845	-0.0259143	-0.00324287	-0.0600463	0.0121855	0.0627227	-0.315843	0.0346968	-0.0239681	-0.0393084
1972-85-61	90	8	-0.574475	AB	2	Female	3	FAX	2	1972	1964	1002	1	1	20.974	-0.547572	-3.52445	-2.43336	0.137836	-0.723604	-0.606319	-0.920834	0.45061	-0.0650728	0.170083	-0.284336	-0.197701	-0.0387181	0.241058	-0.506604	0.237084	-0.0422137	0.0340612	0.0510038	-0.000971877	0.0622831	-0.0567136	0.0202369	0.0329207	0.00622165	-0.073131	-0.0323803	-0.00880899	-0.0188069	0.0202891	-0.166608	-0.0245467	0.0639926	0.0355821
1972-85-63	90	8	-0.574475	BB	3	Male	3	FAX	2	1972	1964	2002	0	2	20.886	-0.149658	-3.57799	-2.59147	-0.0805318	-0.705368	-0.588779	-0.82669	0.59677	-0.052385	0.123554	-0.242569	-0.284614	-0.0382524	0.19113	-0.617223	0.0966306	-0.157324	0.0343455	0.0153891	-0.118633	0.00481066	0.0179254	0.0017281	-0.195769	0.0609599	-0.0023753	0.000300465	-0.0321796	0.00881482	0.093268	-0.207944	0.0363514	-0.0264843	-0.0537034
1972-85-64	85	9	-8.17721	AB	2	Female	3	FAX	2	1972	1963	1002	1	1	19.242	-0.297581	-3.17738	-2.5196	0.020957	-0.384533	-0.437616	-0.736486	0.447302	-0.18233	0.299439	-0.0674656	-0.416138	0.00618921	0.19272	-0.478613	0.164982	-0.0493004	0.00962204	-0.0326876	0.0675772	0.0250116	0.0416138	-0.105661	-0.0262414	-0.0879446	-0.0396086	-0.0249132	0.0122637	0.00484491	0.031335	-0.105075	-0.0112555	-0.0687819	-0.0118154
1972-85-65	81	9	-12.1772	AB	2	Male	3	FAX	2	1972	1963	1002	1	1	17.988	-0.0882606	-3.78506	-2.50917	-0.172178	-0.635394	-0.646118	-0.916417	0.715415	-0.0852681	0.070134	0.0477847	-0.423491	-0.106872	0.23299	-0.675299	0.154744	-0.225708	0.0316928	0.0540833	-0.106957	0.0263675	-0.0446654	0.149028	-0.219959	0.149658	-0.0100726	-0.00864831	-0.0534632	-0.00890447	0.0649235	-0.218125	0.028473	-0.0287049	-0.0585456
1972-85-66	81	6	-3.30037	AB	2	Female	3	FAX	2	1972	1966	1002	1	1	18.688	-0.0926488	-3.44165	-2.88463	-0.0848248	-0.811971	-0.543934	-0.756147	0.566571	-0.0481757	0.320562	-0.289644	-0.261531	-0.0876335	0.17718	-0.327256	0.00196347	-0.172776	0.13039	-0.0163644	-0.0458904	0.0174128	-0.0119684	0.0317555	-0.175073	0.095592	-0.0328129	0.0281259	-0.0525527	-0.0104187	0.0492967	-0.123451	0.00655396	-0.0207737	-0.0110001
1972-85-67	98	8	7.42553	AB	2	Male	3	FAX	2	1972	1964	1002	1	1	19.754	-0.249741	-2.79901	-2.78875	0.0832676	-0.72284	-0.151943	-0.593234	0.192804	-0.0483337	0.170166	-0.246363	-0.219251	-0.0778919	0.118807	-0.135589	-0.0117749	0.0659376	0.0321664	-0.0310157	-0.0330388	-0.00384474	-0.00931	-0.0585936	0.0570605	0.0222251	-0.055903	0.042903	-0.0436667	-0.0126153	-0.0252209	-0.0854478	0.0348072	-0.00502531	0.0552525
1972-85-69	88	10	-7.47822	AB	2	Male	3	FAX	2	1972	1962	1002	1	1	19.743	-0.574724	-3.36786	-2.00059	0.0243195	-0.287876	-0.406347	-0.693391	0.643831	-0.151658	0.310332	-0.190644	-0.288754	-0.0278412	0.230533	-0.605058	0.356901	-0.0871066	0.00935435	-0.0420835	-0.175406	0.0749196	0.0741095	-0.00701263	0.0166103	0.00749142	2.19e-05	0.0107234	-0.0392893	0.00431724	0.0457455	-0.0883751	-0.063867	-0.0400419	0.00286528
1972-85-70	99	8	8.42553	AB	2	Female	3	FAX	2	1972	1964	1002	1	1	20.974	0.0559833	-3.86187	-2.31936	0.192019	-0.582714	-0.55123	-0.832544	0.577132	-0.142176	0.194645	-0.129314	-0.423091	-0.150568	0.246509	-0.572118	0.222997	-0.12366	0.099006	-0.0383595	0.0691665	0.00892582	-0.00722417	0.025659	-0.124322	0.145977	-0.0421164	0.0411766	0.0539284	-0.0941262	0.149056	-0.300353	0.0995348	-0.0133459	0.0453094
1972-85-71	91	10	-4.47822	AB	2	Female	3	FAX	2	1972	1962	1002	1	1	20.224	-0.601089	-3.37102	-2.38681	-0.100448	-0.477053	-0.305532	-0.652798	0.51767	-0.177043	0.322572	-0.311922	-0.210409	0.0243233	0.225898	-0.527148	0.0201458	-0.0315916	0.0687253	-0.023436	-0.0274587	-0.0108551	0.0370505	-0.0836277	0.112607	-0.0830094	0.060728	-0.0228149	0.0196161	0.0202978	0.0203114	-0.146904	-0.0152543	-0.0415552	0.0137757
1972-85-72	100	10	4.52178	BB	3	Female	3	FAX	2	1972	1962	2002	0	2	22.883	-0.679836	-3.77507	-2.82891	0.0160467	-0.969987	-0.622819	-0.765467	0.588797	-0.229053	0.309057	-0.236112	-0.341993	-0.0292982	0.185457	-0.504451	-0.103426	-0.0830157	-0.0113853	0.029773	-0.0977726	-0.014032	0.0942924	-0.0154075	-0.130501	0.145901	-0.00131966	0.00247732	-0.0449277	0.0741755	0.0410165	-0.100097	0.0406599	-0.0372131	0.0187091
1972-85-73	76	6	-8.30037	AB	2	Male	3	FAX	2	1972	1966	1002	1	1	19.974	-0.159296	-3.8947	-2.45486	-0.169705	-0.676163	-0.543173	-0.843199	0.783766	-0.00430681	0.284529	-0.185074	-0.284803	-0.0588748	0.234392	-0.572639	0.289661	-0.235626	0.0654969	-0.0564001	0.0254653	0.163988	0.0900477	0.0100119	-0.0521751	0.0785095	-0.03732	0.00539873	-0.127302	0.024939	0.104673	-0.155779	-0.0717915	0.0480119	-0.0344483
1972-85-78	85	9	-8.17721	AB	2	Female	3	FAX	2	1972	1963	1002	1	1	18.92	-0.519978	-3.20483	-2.42894	0.0204585	-0.449083	-0.473285	-0.758913	0.553405	-0.144478	0.187563	-0.214654	-0.278429	0.0410242	0.143581	-0.543062	0.238011	-0.138807	0.0476481	0.00222144	-0.0565719	-0.0237769	0.029791	-0.0480559	0.0999119	-0.0433316	0.0108238	-0.0388926	-0.00988626	0.0167861	0.0540142	-0.193747	0.0661239	-0.0329336	0.0117284
1972-85-79	94	8	3.42553	BB	3	Female	3	FAX	2	1972	1964	2002	0	2	19.605	0.15147	-3.72273	-2.51514	-0.0382956	-0.682797	-0.587522	-0.889046	0.813427	-0.10232	0.302759	-0.160321	-0.269888	-0.108616	0.223807	-0.747822	0.215861	-0.1449	0.0181513	-0.0861757	-0.0907071	-0.0401015	-0.125828	0.0690746	-0.0867292	0.10532	-0.0170404	-0.00669626	-0.0167265	-0.0407831	0.107654	-0.293552	0.0472913	-0.0615256	0.120187
1972-85-8	87	10	-8.47822	AB	2	Female	3	FAX	2	1972	1962	1002	1	1	21.69	0.0937529	-4.19411	-2.43479	-0.0978942	-0.660135	-0.739627	-0.994144	0.549482	0.120293	0.256251	-0.0796442	-0.34153	-0.115085	0.3284	-0.772721	0.512705	-0.211419	0.0218624	0.00462974	-0.0655202	0.120421	-0.0924006	0.0855263	-0.00969923	0.108715	-0.0119499	0.0122308	-0.0165386	-0.0230803	0.0959859	-0.218523	0.0598748	0.0447614	-0.0415429
1972-85-80	92	10	-3.47822	AB	2	Female	3	FAX	2	1972	1962	1002	1	1	19.541	-0.200957	-3.12275	-2.11624	0.148708	-0.737576	-0.41033	-0.817421	0.390447	-0.185672	0.202086	-0.184987	-0.394407	-0.0337671	0.246931	-0.515298	0.0171308	-0.140797	-0.11913	0.0293936	0.0155552	-0.0416076	-0.0023667	-0.0738824	0.0826047	-0.0490842	0.00289505	-0.00996875	-0.0734121	0.0131005	-0.0303554	-0.114427	0.056795	0.00597399	0.0279649
1972-85-81	78	8	-12.5745	AA	1	Male	3	FAX	2	1972	1964	1001	2	0	17.97	-0.233061	-3.1908	-2.41333	-0.0180038	-0.581797	-0.566268	-0.76902	0.504822	-0.111499	0.172453	-0.0775746	-0.373672	-0.12189	0.251867	-0.519988	0.0839954	-0.190701	0.0178585	-0.0154618	-0.0147096	0.0836514	0.0695758	-0.00781757	-0.0541401	0.0359382	-0.0410659	-0.00328929	-0.0180157	-0.0215754	0.0717299	-0.142685	-0.0146236	0.0647527	0.0136198
1972-85-85	90	8	-0.574475	AB	2	Female	3	FAX	2	1972	1964	1002	1	1	18.264	-0.226369	-3.46244	-2.12175	0.328588	-0.435555	-0.569244	-0.812752	0.696296	-0.127666	0.12834	0.0850214	-0.282932	-0.135685	0.26	-0.621596	0.257365	-0.130953	-0.0113904	-0.0498473	0.0399641	-0.0152921	-0.136626	0.0730218	-0.148241	0.164447	-0.058952	0.0411851	-0.0492689	-0.0958111	0.133437	-0.197145	-0.0795386	-0.0174622	0.0210334
1972-85-86	87	11	-10.5125	AB	2	Male	3	FAX	2	1972	1961	1002	1	1	22.107	-0.125471	-3.75379	-2.66678	-0.558695	-0.9436	-0.580302	-0.76614	0.333653	-0.207419	0.220441	-0.475954	-0.275539	-0.0107533	0.308625	-0.756823	0.276185	-0.199849	0.216386	0.0957362	-0.17619	-0.00774668	0.0784772	-0.0947349	0.00684898	0.0779187	-0.021015	-0.0116178	0.0184176	0.0658851	0.0565446	-0.249457	-0.0116382	0.0309577	0.0139868
1972-85-87	92	9	-1.17721	AB	2	Female	3	FAX	2	1972	1963	1002	1	1	19.759	-0.0409869	-3.84797	-2.65315	-0.21004	-0.708699	-0.504512	-0.695401	0.557356	-0.163115	0.252283	-0.0366905	-0.27322	-0.147271	0.208047	-0.432991	0.277515	-0.0953729	0.220164	-0.0595043	-0.0881253	0.00582522	-0.00878121	0.115545	-0.185732	0.101763	-0.00638798	0.00853163	0.00659717	-0.0340041	0.0485499	-0.139218	-0.064814	-0.0222463	-0.0820915
1972-85-88	79	9	-14.1772	AB	2	Female	3	FAX	2	1972	1963	1002	1	1	20.528	0.29924	-3.88078	-2.65336	-0.365472	-0.717102	-0.549435	-0.987759	0.423677	0.065642	0.362741	-0.378964	-0.287862	-0.0950998	0.255076	-0.709531	0.220397	-0.185278	0.214861	0.0498363	-0.0451741	0.211418	-0.151714	0.0406613	-0.0913828	0.068427	-0.00379284	-0.0295844	0.0039418	-0.0748562	0.0554477	-0.302455	0.0223805	-0.114177	-0.0434314
1972-85-89	89	10	-6.47822	AB	2	Female	3	FAX	2	1972	1962	1002	1	1	19.557	-0.4102	-3.5083	-2.35872	-0.0182663	-0.909352	-0.600341	-0.868315	0.316835	-0.079826	0.203404	-0.187721	-0.45176	-0.0472511	0.207021	-0.531991	0.0284551	-0.10068	0.0922122	0.123528	0.0043234	0.0407193	-0.0139786	-0.00549963	-0.00397259	0.0891508	-0.00846308	0.0515223	-0.0494553	-0.0111585	0.0195185	-0.11546	-0.00556995	-0.0115036	-0.169423
1972-85-90	82	11	-15.5125	AB	2	Male	3	FAX	2	1972	1961	1002	1	1	20.015	0.00271786	-3.3613	-2.66122	0.127293	-0.578402	-0.503163	-0.756647	0.596269	-0.08549	0.241752	-0.162071	-0.157103	-0.0732981	0.199772	-0.633883	0.209394	-0.0255405	0.082668	0.0518925	-0.00956576	0.00669906	0.0151743	0.0142823	-0.125011	0.0791039	0.0210201	0.0142426	-0.018622	0.0761934	-0.0292807	-0.150759	0.0275007	-0.0315682	-0.0118668
1972-85-91	90	10	-5.47822	BB	3	Male	3	FAX	2	1972	1962	2002	0	2	19.301	0.0339693	-3.32463	-2.39643	-0.156087	-0.622827	-0.282125	-0.87045	0.568378	-0.101169	0.21053	-0.525377	-0.162014	-0.0565003	0.182628	-0.637805	0.219608	-0.138507	0.11581	0.147173	-0.0324437	0.0948854	-0.0067095	0.101731	-0.139078	0.139435	0.0200526	0.0205748	-0.0572677	0.230486	-0.00538955	-0.226709	-0.0757089	0.0892247	-0.0280181
1972-85-92	87	8	-3.57447	AB	2	Male	3	FAX	2	1972	1964	1002	1	1	18.277	-0.156507	-3.13299	-2.29687	0.0649258	-0.521289	-0.433361	-0.548751	0.767385	-0.229468	0.000192817	0.107473	-0.306688	-0.0636765	0.162367	-0.442993	0.240452	-0.0737724	-0.0176191	0.00546402	-0.00669475	-0.00620934	-0.0211589	0.0617729	-0.0893861	0.102442	-0.0338148	0.082272	-0.0608878	-0.0165475	0.0970645	-0.148225	-0.012655	-0.00210822	0.0259549
1972-85-95	76	9	-17.1772	BB	3	Male	3	FAX	2	1972	1963	2002	0	2	18.495	-0.194457	-3.1949	-2.26794	-0.146449	-0.533006	-0.345935	-0.740388	0.463776	-0.0315362	0.17421	-0.0217535	-0.314018	-0.0889567	0.217684	-0.641584	0.223595	-0.0144034	-0.0266755	0.00122755	-0.0256406	0.0208195	-0.0349533	-0.0110958	-0.0537939	0.0237456	-0.0383988	0.0188545	-0.033516	-0.00879121	0.0523993	-0.172113	-0.042906	-0.0391381	0.031937
1972-85-99	87	9	-6.17721	AB	2	Male	3	FAX	2	1972	1963	1002	1	1	20.522	0.211738	-3.7465	-2.42861	-0.0819054	-0.506001	-0.553166	-0.935834	0.490287	-0.041967	0.118799	-0.151221	-0.309925	-0.0430689	0.216745	-0.75247	0.136541	-0.194855	0.141331	0.0516046	0.129437	0.113412	-0.0402035	0.0688856	-0.0522481	0.0657954	0.00118869	0.0136782	0.0253947	0.0250036	0.125747	-0.258156	0.117507	-0.0953866	-0.0197604
1976-32-1	89	8	-1.57447	AA	1	Female	3	FAX	2	1976	1968	1001	2	0	18.746	-0.0703732	-3.56032	-2.72359	-0.110265	-0.737743	-0.337207	-0.89731	0.532605	-0.108939	0.218825	-0.120206	-0.385909	-0.0978792	0.210984	-0.533762	0.369847	-0.195884	0.0440964	-0.0331557	-0.0191617	0.0207077	-0.00602422	0.125907	-0.0518764	0.093986	-0.0533769	0.00817949	-0.0107539	-0.0299377	0.0497074	-0.156396	-0.0258359	0.0455989	0.0441746
1976-32-12	86	8	-4.57447	AB	2	Female	3	FAX	2	1976	1968	1002	1	1	18.187	-0.682169	-2.90809	-2.50904	0.0102788	-0.73848	-0.535897	-0.563166	0.621436	-0.155853	0.201466	-0.104369	-0.408801	-0.00811105	0.0597099	-0.438341	0.107818	-0.134047	-0.0407474	0.0176914	-0.000708704	-0.0128259	-0.00650516	0.0177804	0.0353555	0.0434611	-0.017372	-0.0240203	0.0224278	-0.0177105	0.00782207	-0.0664726	-0.110681	0.0337176	0.00782183
1976-32-13	83	6	-1.30037	AA	1	Male	3	FAX	2	1976	1970	1001	2	0	19.418	-0.120996	-3.43381	-2.63276	-0.0664302	-0.854727	-0.446303	-1.08141	0.545947	-0.0296139	0.11211	-0.13324	-0.742123	0.196437	0.0858165	-0.466809	0.178426	-0.0232305	-0.137463	-0.0315806	-0.00907573	0.0155593	-0.0299565	-0.0281707	-0.0929307	0.109355	0.0171716	-0.0652571	0.0405515	-0.0357591	0.193253	-0.237532	-0.0226751	0.00536428	0.00289931
1976-32-17	81	6	-3.30037	AB	2	Male	3	FAX	2	1976	1970	1002	1	1	18.376	-0.402806	-3.51904	-2.59772	-0.0438528	-0.596037	-0.504809	-0.664917	0.472474	-0.0243721	0.0925628	-0.101649	-0.27346	-0.0872584	0.143965	-0.456484	0.021345	-0.050421	-0.0284014	-0.0292928	-0.0266212	-0.0599693	-0.00394121	-0.0583854	-0.0658735	0.123894	-0.026671	0.0126586	-0.00193663	0.0588344	0.0848251	-0.226385	0.0390766	-0.0591264	-0.0710224
1976-32-18	91	8	0.425525	AB	2	Male	3	FAX	2	1976	1968	1002	1	1	18.502	0.0879769	-3.33227	-2.45689	0.249172	-0.738077	-0.68424	-0.834587	0.828295	-0.0387199	0.187936	0.0261706	-0.334382	-0.0609941	0.208726	-0.677895	0.332539	-0.157468	0.11066	-0.123274	-0.0451438	-0.0435595	-0.0828158	0.220882	-0.151273	0.0862665	0.000927449	0.0172523	-0.121373	-0.0026252	-0.00218509	-0.236507	-0.0654939	0.0906828	-0.0666142
1976-32-19	83	6	-1.30037	AA	1	Female	3	FAX	2	1976	1970	1001	2	0	18.787	-0.183586	-3.52684	-2.86818	-0.108564	-0.638757	-0.532052	-0.782625	0.453429	-0.0420133	0.163375	-0.0953928	-0.248941	-0.117969	0.181413	-0.647068	0.360066	-0.140262	0.0670995	-0.0156054	-0.00140308	0.0269508	-0.0219044	0.139871	-0.175805	0.113814	-0.0490833	-0.00177927	0.00860484	-0.0428187	0.100767	-0.210418	0.00682249	0.00795962	0.0112811
1976-32-2	75	6	-9.30037	AB	2	Female	3	FAX	2	1976	1970	1002	1	1	19.925	-0.565689	-3.79285	-2.90741	-0.14714	-0.979811	-0.4617	-0.91568	0.489893	-0.0221822	0.225865	-0.258545	-0.352398	-0.0508825	0.187455	-0.700676	0.226623	-0.12051	0.0486974	0.00170484	0.0779529	0.0646755	-0.00268181	0.0815024	-0.0510396	0.0332278	-0.0304842	-0.00287497	0.0157569	0.0335627	0.0675101	-0.323248	0.02446	-0.049873	0.0367225
1976-32-20	90	8	-0.574475	AB	2	Female	3	FAX	2	1976	1968	1002	1	1	20.314	-0.145196	-3.68532	-2.63822	-0.0467436	-1.01288	-0.356145	-0.830149	0.270907	-0.152897	0.264013	-0.484927	-0.0985608	-0.0550069	0.243233	-0.461222	0.14077	-0.0287294	0.120995	0.0613015	0.0752892	-0.026923	0.0339492	-0.120982	0.0187611	0.0364153	0.00420972	-0.0108709	0.0206562	0.00270475	0.0567915	-0.18954	-0.00201035	-0.0146365	0.0389141
1976-32-21	77	8	-13.5745	AB	2	Female	3	FAX	2	1976	1968	1002	1	1	18.041	-0.332077	-3.59847	-2.72433	-0.172019	-0.709293	-0.491425	-1.03033	0.623363	-0.0946239	0.25186	-0.32993	-0.294264	-0.0917026	0.24457	-0.66075	0.0444482	-0.173293	0.0136019	-0.0106826	-0.0382952	-0.033743	-0.0345465	-0.0719901	0.125944	0.0508297	-0.00657698	-0.0122617	0.0296853	0.0563719	-0.00794751	-0.0953891	0.0345245	-0.0338611	0.0453168
1976-32-22	96	8	5.42553	AB	2	Female	3	FAX	2	1976	1968	1002	1	1	20.573	-1.06073	-3.58499	-2.77689	0.0291491	-0.761154	-0.451468	-0.798794	0.569317	-0.13636	0.176883	-0.167856	-0.521727	0.00826663	0.104053	-0.431556	-0.0362502	-0.0307968	-0.0261104	-0.0359006	-0.0860748	0.116706	0.14925	0.0226293	0.0146203	-0.0544897	-0.0512754	-0.0202071	-0.00679612	0.0194854	-0.0296975	-0.0982947	0.0272365	-0.0173152	0.0707563
1976-32-23	97	8	6.42553	AB	2	Male	3	FAX	2	1976	1968	1002	1	1	19.148	-0.206831	-2.85675	-2.22091	0.0886823	-0.776712	-0.623866	-0.458098	0.364341	-0.107754	0.0977032	-0.0286815	-0.389574	-0.0517662	0.142781	-0.324477	-0.0113656	-0.083625	-0.0114945	0.0151332	0.00776708	-0.0121417	-0.010835	0.0516496	-0.0821657	0.136157	-0.0696763	0.0227261	-0.0168195	-0.0577962	0.0856865	-0.0396011	-0.0553124	-0.040557	-0.0123557
1976-32-25	76	6	-8.30037	AB	2	Male	2	FAX	2	1976	1970	1002	1	1	19.43	-0.718386	-3.84113	-3.20143	-0.312745	-0.920252	-0.67917	-0.824257	0.704394	-0.0332132	0.355909	-0.44312	-0.339072	-0.0522368	0.188216	-0.532942	0.0456847	-0.198486	0.0311457	0.00477649	0.0852948	-0.0953105	0.0883878	-0.0402836	0.0173716	0.0818077	-0.026985	-0.0285758	-0.0223183	0.0819906	0.0315158	-0.124833	-0.0176445	-0.00180157	0.0558474
1976-32-3	90	8	-0.574475	AB	2	Female	3	FAX	2	1976	1968	1002	1	1	19.459	-0.114263	-3.61381	-2.90677	0.129742	-0.767621	-0.545911	-0.873814	0.663054	-0.171981	0.261175	-0.247827	-0.230637	-0.0771996	0.194127	-0.625467	0.181005	-0.0831281	0.0382944	0.0151212	-0.0320155	-0.0607051	-0.0380939	0.0153715	-0.0575222	0.0211578	0.00324148	0.0184214	-0.0290888	-0.0387577	0.0766123	-0.19834	-0.0281366	-0.0755812	0.0322407
1976-32-30	104	8	13.4255	AA	1	Female	3	FAX	2	1976	1968	1001	2	0	19.889	-0.680765	-3.44591	-3.00326	0.16351	-0.868733	-0.572367	-0.646585	0.512812	-0.307753	0.251115	-0.402398	-0.522759	0.0408717	0.122003	-0.298207	0.116648	-0.131115	-0.0086851	0.0758801	-0.12137	-0.0815741	0.00489984	-0.0886825	-0.0772782	0.0991588	0.00372734	-0.0829213	0.0227408	0.0324553	0.0155442	-0.0454056	0.023219	0.027203	-0.0377696
1976-32-32	85	6	0.699631	AB	2	Female	3	FAX	2	1976	1970	1002	1	1	20.079	-0.434168	-4.10924	-2.68545	-0.0916304	-1.02734	-0.642287	-0.830566	0.725694	-0.201114	0.273822	-0.395066	-0.46133	-0.112272	0.251186	-0.465137	0.205878	-0.118153	0.134468	0.0922188	0.0290486	0.000354436	0.0384133	0.00482371	-0.168649	0.0528586	-0.0386774	0.00817569	-0.060419	-0.0451033	0.111639	-0.213356	-0.0221978	-0.0842492	0.0618307
1976-32-33	88	7	0.369555	AA	1	Male	3	FAX	2	1976	1969	1001	2	0	20.015	-0.332026	-3.37781	-2.6852	0.046939	-0.933573	-0.599448	-0.911422	0.449061	-0.0336329	0.233159	-0.235445	-0.512387	-0.107013	0.166962	-0.450991	0.221724	-0.0751937	0.0617448	0.101561	-0.0663572	-0.0573741	0.0897012	0.0812488	-0.241979	0.0741178	0.00364758	-0.000436572	-0.0153273	-0.0365119	0.124083	-0.146414	-0.0731443	0.0385645	-0.00341711
1976-32-35	98	6	13.6996	AA	1	Female	3	FAX	2	1976	1970	1001	2	0	17.833	-0.73964	-3.37224	-1.95748	0.361042	-0.616458	-0.085875	-0.679847	0.577965	-0.214312	0.0466255	0.230728	-0.164481	-0.012271	0.0905089	-0.276549	0.00478785	-0.102077	-0.0288138	-0.107793	-0.214071	0.0236371	-0.0892578	-0.242541	0.133652	-0.0266434	-0.0109614	0.0273416	-0.00202095	0.0223929	0.0918728	-0.0957632	0.0413017	0.0259777	0.0737138
1976-32-39	81	6	-3.30037	AB	2	Female	3	FAX	2	1976	1970	1002	1	1	17.337	-0.398837	-3.28346	-2.64152	-0.205808	-0.366074	-0.683361	-0.757445	0.774677	-0.138911	0.165712	-0.0702579	-0.379848	-0.11292	0.220335	-0.560695	0.133938	-0.141656	0.0924712	-0.0309131	-0.0637115	0.0690641	-0.0265742	0.0543121	-0.0748089	0.0472779	-0.0141341	0.0217242	-0.116869	-0.00960723	0.0479207	-0.141026	-0.0185364	0.0167972	0.0585375
1976-32-4	89	8	-1.57447	AB	2	Male	3	FAX	2	1976	1968	1002	1	1	18.157	-0.00111241	-2.92104	-2.21102	0.201252	-0.282557	-0.527382	-0.605136	0.38517	-0.116832	0.100939	-0.00898315	-0.128878	-0.105831	0.232262	-0.539738	0.255753	-0.03665	0.0991656	-0.0511539	-0.0152536	0.0179526	0.0502424	0.0228134	-0.100029	0.107556	-0.0105319	0.0277538	0.0107754	-0.0206588	0.0680472	-0.198943	-0.055344	0.0209773	-0.0447686
1976-32-40	89	10	-6.47822	AB	2	Female	3	FAX	2	1976	1966	1002	1	1	19.657	-0.114314	-3.75102	-2.91776	-0.463446	-0.587073	-0.647032	-0.998238	0.458434	-0.0203783	0.344265	-0.325368	-0.346034	-0.112332	0.338086	-0.785167	0.271614	-0.101251	0.0115325	0.0373548	-0.0301894	0.08332	-0.0376427	-0.0387526	0.00462251	0.0981889	-0.0444208	0.0351782	0.00605421	0.0167706	0.0802194	-0.0972883	-0.0850854	0.165581	-0.0753451
1976-32-41	91	8	0.425525	AB	2	Male	3	FAX	2	1976	1968	1002	1	1	18.646	-0.299619	-2.76154	-1.88274	0.362023	-0.427807	-0.755372	-0.611127	0.595467	-0.346601	0.0499251	-0.0371775	-0.523018	0.139795	0.119407	-0.52149	0.106701	-0.113679	0.0656016	-0.118829	-0.0355488	0.138727	-0.031711	-0.00568725	0.0212036	-0.108782	0.017619	-0.0049744	-0.0416301	0.0312648	0.0371524	-0.0979476	-0.0334076	0.109899	-0.0359481
1976-32-42	81	6	-3.30037	AA	1	Male	2	FAX	2	1976	1970	1001	2	0	17.878	-0.373959	-3.21842	-2.47622	0.160491	-0.674697	-0.528674	-0.810794	0.480165	-0.0849998	0.162943	-0.000904509	-0.435968	-0.0966625	0.0779768	-0.441474	0.209324	-0.119979	0.148104	-0.0277628	-0.0380825	0.0552523	-0.00295393	0.174003	-0.24095	0.150494	-0.0561714	0.0149073	-0.0368856	-0.0259475	-0.00385645	-0.078021	-0.0967768	-0.00673225	-0.0151363
1976-32-43	82	6	-2.30037	AB	2	Female	3	FAX	2	1976	1970	1002	1	1	17.641	-0.0380959	-3.04215	-2.59607	0.0394884	-0.628918	-0.587116	-0.647954	0.595671	-0.169598	0.063707	-0.0326994	-0.325016	-0.108873	0.18986	-0.34523	0.1684	0.0220571	0.0707894	0.0570397	0.000439823	-0.0201223	-0.00504181	-0.0604052	-0.0310502	0.106205	0.00745861	0.0539803	-0.0139213	0.0104072	-0.00680024	-0.10394	0.00148392	-0.00127441	-0.00493025
1976-32-45	75	6	-9.30037	AA	1	Male	3	FAX	2	1976	1970	1001	2	0	19.25	0.128986	-3.68562	-2.3658	-0.184878	-0.748181	-0.667936	-0.778016	0.282653	-0.0392162	-0.00934434	-0.28174	-0.16002	-0.0845969	0.221578	-0.67462	0.219686	-0.00522878	0.150155	-0.0948944	-0.165438	0.198167	-0.0390474	0.0240444	-0.117288	0.0595213	-0.0178402	0.0230807	-0.0591403	-0.12585	0.15959	-0.315635	0.0694774	-0.0599132	-0.000184462
1976-32-47	91	8	0.425525	AB	2	Male	3	FAX	2	1976	1968	1002	1	1	18.569	-0.204741	-2.98387	-2.53371	0.201549	-0.736856	-0.627508	-0.658444	0.469928	-0.161623	0.238359	-0.114272	-0.254825	-0.158219	0.143592	-0.388103	0.0215032	-0.0597631	0.0290584	-0.0441924	-0.0182166	-0.0242078	-0.119298	0.11242	-0.213502	0.160881	-0.0388695	0.0248582	-0.0138609	-0.0205054	0.0799438	-0.132744	-0.0283504	0.0415229	0.0672887
1976-32-49	87	8	-3.57447	AB	2	Female	3	FAX	2	1976	1968	1002	1	1	19.466	-0.0769148	-3.69314	-3.02791	-0.300905	-0.771805	-0.684069	-1.0771	0.479638	-0.105605	0.325729	-0.272984	-0.435296	-0.0293905	0.292897	-0.816252	0.152819	-0.131666	0.00752831	-0.00960001	-0.0258052	0.0941212	-0.0825772	0.150933	-0.121363	0.0829471	-0.0490388	0.00166468	-0.0891634	0.055745	0.0311935	-0.286127	0.0265606	-0.0843828	-0.125799
1976-32-5	94	8	3.42553	AB	2	Female	3	FAX	2	1976	1968	1002	1	1	19.392	-0.290818	-2.91471	-2.33579	0.196612	-0.406402	-0.746046	-0.616329	0.789674	-0.186979	0.221906	-0.0176024	-0.531465	-0.00383223	0.162603	-0.589518	0.197732	-0.212782	0.0221301	0.0205483	0.0545986	0.0356742	-0.0303549	0.0817737	-0.107051	0.0400238	-0.0512478	0.00968683	-0.0291929	0.0682817	0.0486423	-0.09932	-0.030659	-0.0277351	-0.0564081
1976-32-51	86	8	-4.57447	AB	2	Male	3	FAX	2	1976	1968	1002	1	1	18.401	-0.494558	-3.1768	-2.76996	0.0323578	-0.708852	-0.227179	-0.657363	0.556963	-0.120118	0.226294	-0.255029	-0.372989	-0.0267127	0.127656	-0.26905	0.119009	-0.109523	-0.0205647	-0.0191993	0.00382095	0.0487119	0.0488912	0.0278548	0.00400695	-0.0216963	-0.0309303	0.00244435	0.0275796	0.00334868	-0.0162048	-0.106968	-0.0979089	0.0351338	-0.0223945
1976-32-52	91	6	6.69963	AB	2	Female	3	FAX	2	1976	1970	1002	1	1	20.316	0.11578	-3.89991	-2.56353	-0.345681	-0.719334	-0.759538	-0.889028	0.816132	0.0139398	0.231935	-0.215433	-0.112143	-0.0999089	0.211712	-0.686594	0.203817	-0.144845	0.117016	0.0485154	-0.100639	-0.0508136	0.0315396	0.0982456	-0.270016	0.0958998	-0.0118732	0.045459	0.0457721	0.0336273	0.113342	-0.168709	-0.041093	0.0209428	0.0351326
1976-32-55	80	6	-4.30037	AB	2	Male	2	FAX	2	1976	1970	1002	1	1	17.551	-0.244845	-3.63419	-2.5171	-0.266967	-0.823291	-0.265096	-0.647846	0.543779	-0.0337164	0.22138	-0.201173	-0.286122	-0.0853541	0.0976496	-0.363987	0.0769755	-0.152592	-0.00863504	-0.130392	0.0242432	0.0398427	-0.115167	0.0504917	0.0773263	0.0522737	-0.0345454	0.00642956	0.00391706	0.0486203	-0.0206989	-0.14223	0.0318374	0.0235538	-0.0508182
1976-32-56	76	6	-8.30037	AA	1	Female	3	FAX	2	1976	1970	1001	2	0	18.019	0.206642	-4.00222	-2.59258	-0.0986365	-0.834102	-0.728102	-0.933925	0.734047	0.037255	0.298558	-0.155777	-0.263996	-0.117334	0.238865	-0.586099	0.313087	-0.170073	0.0233939	0.0393797	0.0501547	-0.0650329	-0.144294	0.0806713	-0.1291	0.131376	0.00134985	0.00252742	-0.0324118	-0.0439562	0.0512054	-0.0862088	-0.0433815	0.0562839	-0.115559
1976-32-57	82	6	-2.30037	AB	2	Male	2	FAX	2	1976	1970	1002	1	1	19.045	-0.491494	-3.62959	-2.74772	-0.186221	-0.755291	-0.343032	-0.851678	0.504073	-0.051884	0.202605	-0.355586	-0.270476	-0.103385	0.253595	-0.424781	0.0677817	-0.0239178	0.0637232	-0.0123742	-0.0882735	0.0264966	0.00397709	-0.0388149	-0.0400249	0.0721342	-0.0431802	-0.0438909	-0.0350672	0.109772	0.0296171	-0.171211	0.0385	-0.0537213	0.0283298
1976-32-6	88	8	-2.57447	AB	2	Male	3	FAX	2	1976	1968	1002	1	1	18.378	-0.387305	-3.29049	-2.53882	0.32861	-0.734167	-0.522994	-0.69648	0.811762	-0.167607	0.146139	-0.323922	-0.314253	-0.0568563	0.114317	-0.431563	0.161573	-0.152607	0.123226	-0.0513651	-0.149529	-0.0112996	-0.0263446	-0.0103544	-0.00017427	0.0172019	0.0232908	0.0423755	0.102272	0.113109	-0.0421547	-0.0667632	0.00356753	0.075704	0.0112426
1976-32-60	81	7	-6.63045	AB	2	Male	2	FAX	2	1976	1969	1002	1	1	18.741	-0.395692	-3.09889	-2.69713	-0.0383802	-0.510556	-0.233472	-0.633374	0.522856	-0.0719452	0.159387	-0.23241	-0.225535	-0.0748046	0.0910886	-0.412695	0.0342004	-0.0629282	-0.049746	-0.016825	0.036865	-0.0154959	0.0984063	-0.0999418	0.0107808	0.0378104	-0.00103264	-0.00144408	0.0307634	0.0506822	0.101635	-0.186356	0.0231585	0.0303748	0.0735297
1976-32-61	93	7	5.36955	AA	1	Male	3	FAX	2	1976	1969	1001	2	0	18.416	-0.383158	-2.69249	-2.28884	0.500609	-0.657881	-0.470656	-0.431873	0.457318	-0.179558	0.244351	-0.175853	-0.313706	-0.0637686	0.102597	-0.217413	0.0681498	-0.137477	0.0177934	-0.0286348	-0.00786342	-0.0247386	-0.0823296	-0.0285405	0.0017518	0.0455584	-0.0325769	0.0071448	0.019201	-0.0356391	-0.064413	-0.0278601	-0.0304819	0.0526203	-0.010813
1976-32-63	80	6	-4.30037	AB	2	Female	3	FAX	2	1976	1970	1002	1	1	19.773	-0.286745	-3.54588	-2.69937	-0.256827	-0.640767	-0.729499	-0.877049	0.535376	-0.00640502	0.191983	-0.16976	-0.328444	-0.0799779	0.21615	-0.674707	0.253864	-0.166796	0.0488215	-0.0206105	0.0425897	0.0476839	0.0305377	0.170952	-0.105127	0.109024	-0.0265262	0.0335141	-0.0696195	-0.0104531	0.100626	-0.169011	-0.00524922	-0.0435253	-0.0376424
1976-32-64	93	8	2.42553	AA	1	Female	3	FAX	2	1976	1968	1001	2	0	19.131	-0.511244	-3.0714	-2.82895	0.0282022	-0.829295	-0.717703	-0.46519	0.656382	-0.0683322	0.256691	-0.290668	-0.424933	0.00463551	0.0810853	-0.540179	0.233462	-0.116196	-0.000605176	-0.166355	0.0573711	-0.0297886	0.0515095	-0.0908036	0.0341727	0.0648428	0.0194489	0.000597208	0.0216614	0.0579885	0.0516619	-0.138138	-0.00394504	0.0241154	-0.0133455
1976-32-69	121	8	30.4255	AB	2	Female	3	FAX	2	1976	1968	1002	1	1	20.07	0.0323703	-2.60087	-2.47164	0.344108	-0.570533	-0.399495	-0.599116	0.517739	-0.0737739	0.0870917	0.0685169	-0.219893	-0.0938557	0.123576	-0.348872	0.193952	-0.0583308	0.0269767	-0.00465947	-0.0602215	0.0395994	-0.099154	0.0839909	-0.0679478	0.148406	0.0220327	0.0603617	-0.00639163	0.0062085	0.0635552	-0.0902002	-0.00996368	0.0877398	-0.0574381
1976-32-7	83	6	-1.30037	AB	2	Female	3	FAX	2	1976	1970	1002	1	1	17.209	-0.203874	-2.85073	-2.15087	0.313583	-0.655635	-0.436095	-0.403263	0.431247	-0.144055	-0.0357649	-0.134241	-0.253111	-0.110749	0.0808136	-0.326892	0.180203	0.0216676	-0.00439532	-0.013369	-0.0572231	0.0282363	0.0291077	-0.033894	0.0840267	-0.055119	0.0134425	-0.0370251	0.00284925	0.0974881	0.0675766	-0.193862	0.0101641	-0.0789903	-0.032936
1976-32-71	85	6	0.699631	AB	2	Male	2	FAX	2	1976	1970	1002	1	1	18.792	-0.303157	-3.72312	-2.56637	-0.141978	-0.888916	-0.654934	-0.629459	0.52018	-0.0634942	0.222831	-0.27393	-0.395297	-0.166154	0.180379	-0.550658	0.0899878	-0.101132	-0.0589185	-0.0151788	-0.0317233	0.0943378	0.00721578	0.0252481	-0.0442634	0.143037	-0.0319311	-0.00244412	0.0223908	-0.0644345	0.0583459	-0.0955961	0.0591407	0.0517373	-0.100944
1976-32-72	116	13	15.0991	AA	1	Female	3	FAX	2	1976	1963	1001	2	0	21.962	-0.294454	-2.80218	-2.4941	0.52619	-0.380862	-0.581247	-0.757911	0.519737	-0.0954344	0.164585	-0.245412	-0.287909	-0.0802326	0.177923	-0.527943	0.084044	-0.131806	-0.000514548	-0.0024998	0.0506247	0.00437229	0.0108615	-0.0987652	0.00632452	0.0230731	-0.000229221	0.0157592	0.00681695	0.0106415	0.0714288	0.0390981	-0.0968191	-0.00297533	0.00428787
1976-32-73	105	8	14.4255	AA	1	Female	3	FAX	2	1976	1968	1001	2	0	19.975	-0.173294	-3.83649	-2.43746	0.264296	-0.53225	-0.62101	-0.917535	0.619862	-0.156655	0.0698308	0.0559192	-0.443089	-0.185962	0.251935	-0.569006	0.266678	-0.0518842	0.100531	0.0362874	-0.0539591	0.0570636	0.0225501	0.15504	-0.250059	0.161813	-0.0406128	0.0183745	0.00151436	0.0347597	0.0130255	-0.103928	-0.0272802	0.0977064	0.0886136
1976-32-74	100	10	4.52178	AB	2	Male	3	FAX	2	1976	1966	1002	1	1	18.595	-0.175839	-3.02996	-1.97595	0.45207	-0.257209	-0.561949	-0.687708	0.737741	-0.175115	0.10168	0.0810918	-0.208606	-0.122833	0.242371	-0.397974	0.0662112	-0.09304	-0.0744363	-0.00409737	-0.0952911	-0.0170913	0.0777973	0.0676704	-0.101001	0.105541	-0.0573527	-0.0261535	-0.122582	0.00928604	0.0500534	-0.0654831	-0.0186544	0.0407725	0.00755209
1976-32-75	88	7	0.369555	AB	2	Female	3	FAX	2	1976	1969	1002	1	1	19.259	-0.60498	-3.79683	-3.00345	-0.0995549	-0.833528	-0.483855	-0.807435	0.595866	-0.0991345	0.279576	-0.373346	-0.411804	-0.00123257	0.173741	-0.463969	0.205475	-0.0557456	0.0530428	0.0959881	-0.157187	-0.00525881	-0.00693527	-0.116112	-0.0092552	0.046812	-0.0523395	-0.0297065	0.0196505	0.0442122	-0.0189181	-0.139789	-0.0499512	0.0275182	-0.0614437
1976-32-81	88	8	-2.57447	AA	1	Female	3	FAX	2	1976	1968	1001	2	0	17.471	-0.536286	-2.91925	-2.18717	0.185002	-0.269192	-0.420675	-0.579687	0.537984	-0.280942	0.235834	-0.139738	-0.467337	0.0578845	0.086502	-0.410341	-0.12527	0.096341	-0.00432699	0.0718961	-0.087201	-0.00613652	0.00101806	0.0108331	0.13947	-0.0433067	0.0124185	-0.0083437	-0.0174569	0.012362	-0.00350967	-0.0870687	0.0819083	0.0373468	0.00985683
1976-32-82	94	8	3.42553	AA	1	Female	3	FAX	2	1976	1968	1001	2	0	19.972	-0.457101	-2.64094	-2.18854	0.30903	-0.453028	-0.464255	-0.315071	0.447641	-0.134141	-0.0532007	-0.109527	-0.465833	-0.0467903	0.0369569	-0.313973	0.129393	-0.126176	-0.00404601	-0.0538638	0.0678002	0.0578835	-0.0186841	0.0461626	-0.0579702	-0.00206991	-0.0473316	-0.038694	-0.051562	0.00606397	0.071975	-0.150888	-0.00409289	-0.0533296	-0.0540649
1976-32-84	88	6	3.69963	AA	1	Male	3	FAX	2	1976	1970	1001	2	0	19.851	0.0431459	-3.53711	-2.90157	-0.107457	-0.673105	-0.44639	-0.829848	0.470378	-0.134264	0.154064	-0.137721	-0.141439	-0.144234	0.251698	-0.553388	0.161057	-0.130675	0.0525709	0.0237687	-0.0432671	-0.0322341	0.0481339	0.0198916	-0.0624725	0.0904827	-0.0097564	0.0210417	-0.0181715	0.0010762	0.0469316	-0.254173	-0.00801486	-0.003856	0.0191738
1976-32-85	89	6	4.69963	AA	1	Male	3	FAX	2	1976	1970	1001	2	0	17.916	-0.37215	-2.72839	-2.22498	0.479497	-0.319536	-0.715127	-0.54938	0.711578	-0.105189	0.0915873	-0.0100879	-0.437791	-0.0839158	0.209218	-0.44488	0.108812	-0.0639279	0.0213417	0.0182144	-0.00904879	0.0662787	0.0649803	-0.0387711	-0.110205	0.117975	-0.0519194	0.0376078	-0.0332797	-0.0192645	0.0397512	-0.0776967	-0.0741985	0.0223776	-0.0651286
1976-32-86	105	9	11.8228	AB	2	Male	3	FAX	2	1976	1967	1002	1	1	21.861	0.5246	-3.94656	-2.45668	-0.21611	-0.289512	-0.698659	-1.02753	0.697352	0.0073378	0.393912	0.179506	-0.0955167	-0.0814333	0.280861	-0.797762	0.179748	-0.236088	0.187952	0.0906334	0.0628689	-0.15571	0.00376777	0.102357	-0.177416	0.020294	-0.0111944	0.0720897	-0.0128379	-0.0578813	0.0945633	-0.274116	0.136875	-0.317373	0.0965936
1976-32-87	91	10	-4.47822	AA	1	Male	3	FAX	2	1976	1966	1001	2	0	19.467	-0.0208385	-3.12882	-2.64716	0.490439	-0.377208	-0.421208	-0.777962	0.654175	-0.236483	0.204848	-0.0434004	-0.265714	-0.128718	0.203643	-0.501001	0.0454167	-0.0937882	0.0163782	-0.000297852	0.00388492	0.00834974	-0.0996332	0.0539723	-0.0230075	0.0460476	-0.0222122	-0.0202976	0.0178646	-0.035796	0.0681688	-0.142842	0.0810188	0.00586868	-0.00332639
1976-32-9	89	8	-1.57447	AB	2	Female	3	FAX	2	1976	1968	1002	1	1	17.749	-0.45978	-3.1327	-2.29503	-0.036958	-0.630796	-0.556471	-0.757018	0.597906	-0.195439	0.270451	-0.139614	-0.413624	-0.0186789	0.206173	-0.563685	0.081988	-0.0976726	0.00960521	0.00924014	0.0868656	0.0173898	0.12135	-0.0787382	-0.0232818	-0.0416257	-0.0446682	0.0191908	-0.0220669	0.059941	0.0212863	-0.0959915	-0.0500957	0.0380276	-0.000424551
1976-32-95	108	10	12.5218	AB	2	Female	3	FAX	2	1976	1966	1002	1	1	21.086	-0.608411	-3.08553	-2.33967	0.312083	-0.665677	-0.62034	-0.503044	0.789905	-0.298242	0.167773	-0.104443	-0.347785	-0.00446954	0.0355223	-0.463682	0.149942	0.0420209	0.0227404	-0.0261679	-0.152289	-0.0372555	0.0673932	-0.0680884	0.080646	-0.0335386	0.0236191	0.000409062	-0.0310279	0.0249816	0.129897	-0.124657	-0.0299344	-0.0283104	0.0793731
48-023-1	69	6	-15.3004	AA	1	Female	#N/A	BRE	1	1948	1942	1001	2	0	17.195	-0.292285	-3.43201	-2.11149	0.00142432	-0.801617	-0.454865	-0.734511	0.540601	-0.139568	0.183508	-0.089066	-0.33678	-0.0881174	0.14327	-0.461929	0.214921	-0.0970883	0.0491521	-0.156791	-0.0869635	0.0191798	-0.0445232	0.0938433	-0.0924654	0.119114	-0.00606988	-0.0597629	-0.015826	0.0080732	0.0649323	-0.162136	-0.023279	-0.0157416	0.0207681
48-023-10	79	10	-16.4782	AB	2	Female	#N/A	BRE	1	1948	1938	1002	1	1	18.852	-0.380407	-3.17114	-2.15177	-0.117464	-0.569891	-0.639533	-0.693883	0.561215	-0.182585	0.204359	-0.155415	-0.460609	-0.0769301	0.190251	-0.485932	0.147059	-0.100424	0.0715573	-0.091131	-0.113781	-0.057437	-0.048754	-0.0334714	0.0346004	-0.00415674	0.0170789	-0.0393315	0.0338543	-0.0271773	0.07776	-0.167143	0.0281649	0.0768593	-0.109116
48-023-11	79	12	-20.3109	AB	2	Female	#N/A	BRE	1	1948	1936	1002	1	1	21.64	-0.547656	-4.00865	-2.25541	-0.416312	-0.863502	-0.657646	-0.854881	0.385045	0.00610955	0.167577	-0.263904	-0.350209	-0.0905669	0.352526	-0.754611	0.134387	-0.0210946	0.101832	-0.182091	-0.169183	-0.0639533	0.104273	-0.0245809	-0.0574518	0.0965847	-0.0443769	-0.0162207	-0.0374397	0.000330457	0.101135	-0.155536	0.000483098	-0.0563921	-0.0177173
48-023-12	79	7	-8.63045	AB	2	Female	#N/A	BRE	1	1948	1941	1002	1	1	18.931	-0.225625	-4.09371	-2.62557	-0.234109	-0.945505	-0.726907	-0.952477	0.826799	0.0196907	0.226275	-0.217187	-0.555101	-0.0772731	0.230578	-0.672946	0.280513	-0.133252	0.0854698	-0.0521692	0.0414582	-0.0679852	-0.0538847	0.137192	-0.0783073	0.122961	-0.0599342	0.0217822	0.0195978	0.0162014	0.0260692	-0.112392	-0.035059	-0.000397183	-0.0211144
48-023-14	81	11	-16.5125	AB	2	Female	#N/A	BRE	1	1948	1937	1002	1	1	19.233	-0.617792	-2.9018	-2.19101	0.147303	-0.539445	-0.37567	-0.814552	0.475463	-0.110185	0.2257	-0.137674	-0.390752	-0.0809499	0.178094	-0.515645	0.162979	0.018408	0.0248382	-0.0712743	-0.00667889	-0.00621073	-0.012596	0.0267795	-0.0229757	0.0929671	-0.0278639	0.0495123	-0.0106376	0.0327035	0.075388	-0.156958	-0.0170957	0.013207	0.0083159
48-023-17	82	11	-15.5125	AB	2	Female	#N/A	BRE	1	1948	1937	1002	1	1	19.021	-0.257353	-3.53027	-1.992	0.289872	-0.348369	-0.685322	-0.783122	0.858889	-0.167631	0.117663	0.114587	-0.488247	-0.0413318	0.249732	-0.711485	0.292206	-0.222132	0.149005	-0.0265058	-0.124326	0.0823711	0.0417288	0.108846	-0.0551401	-0.00480507	-0.0431069	0.0244927	0.00899267	0.0557361	0.0428699	-0.117996	0.0168727	-0.0457081	0.0191246
48-023-19	84	9	-9.17721	AA	1	Female	#N/A	BRE	1	1948	1939	1001	2	0	18.21	-0.797087	-3.76633	-2.02766	0.228284	-0.571833	-0.529769	-0.774679	0.745667	-0.105699	0.183334	-0.0574013	-0.44394	-0.11366	0.228719	-0.622426	0.181027	-0.0266855	-0.032501	0.159137	-0.119568	0.00060745	-0.0274826	0.0755876	-0.0858348	0.156414	-0.0205196	0.00364859	-0.0731863	0.0903443	0.0662265	-0.120642	0.00368352	0.0266447	-0.0465872
48-023-22	85	11	-12.5125	AB	2	Female	#N/A	BRE	1	1948	1937	1002	1	1	21.717	-0.1377	-3.53636	-2.45846	-0.0638565	-0.525225	-0.872785	-1.03875	0.621401	-0.0906154	0.211956	-0.369665	-0.422781	-0.0501296	0.38286	-0.842975	0.349014	-0.154003	0.107653	-0.0296169	0.033192	0.0745709	0.0159063	-0.0769697	0.0262071	0.00897251	-0.0323319	0.00516419	-0.0599371	-0.0167154	0.0617738	-0.171247	-0.0366455	-0.0331292	-0.0431515
48-023-24	87	12	-12.3109	AB	2	Female	#N/A	BRE	1	1948	1936	1002	1	1	20.06	-0.791486	-3.25805	-2.40256	0.247159	-0.772797	-0.384396	-0.760258	0.328202	-0.365883	0.147766	-0.362419	-0.205401	0.0758785	0.110262	-0.396749	-0.00813565	0.110609	-0.0450135	-0.0425277	-0.104479	-0.0265472	0.056434	-0.0711971	0.124602	-0.106652	0.0736695	-0.013352	0.0315516	-0.00564185	0.0552388	-0.134384	0.0464615	0.0627342	-0.0853544
48-023-26	87	12	-12.3109	AB	2	Female	#N/A	BRE	1	1948	1936	1002	1	1	22.104	-0.127953	-3.77466	-2.79419	-0.129017	-0.631816	-0.470637	-0.922239	0.685027	-0.0544637	0.187998	-0.0208776	-0.328234	-0.0494403	0.214428	-0.682101	0.131806	-0.0804898	0.100502	0.0245337	0.0458052	0.0952576	-0.0657555	0.0776898	0.0201799	-0.00406644	-0.0574834	0.00330392	0.0226202	0.0182884	0.0576833	-0.119844	0.05734	-0.00170113	0.0157387
48-023-28	88	11	-9.51248	AB	2	Female	#N/A	BRE	1	1948	1937	1002	1	1	20.362	-0.481463	-2.96587	-2.37236	0.226539	-0.711116	-0.77744	-0.915326	0.588479	-0.138502	0.214883	-0.155532	-0.354924	-0.0185513	0.265669	-0.510123	0.0868803	-0.0733624	-0.00169749	-0.064516	0.101816	0.0170264	0.0398562	-0.00528221	0.071876	-0.0439041	0.0878819	0.0571001	-0.0501506	-0.00472613	0.0796872	-0.0810853	-0.0262265	-0.023764	-0.0798453
48-023-3	70	8	-20.5745	AA	1	Female	#N/A	BRE	1	1948	1940	1001	2	0	20.101	-0.454839	-3.94387	-2.12831	-0.19419	-0.880178	-0.488117	-0.615488	0.550105	-0.0773107	0.108507	-0.238124	-0.356143	-0.0309634	0.176531	-0.522606	0.182895	-0.425446	0.0506735	-0.138884	-0.0479087	0.00930178	0.100323	0.05277	0.0201417	0.070063	-0.00109088	-0.017121	0.0260708	0.0178235	0.034566	-0.0711085	0.0131089	0.118476	-0.0616892
48-023-30	89	12	-10.3109	AB	2	Female	#N/A	BRE	1	1948	1936	1002	1	1	19.521	-0.63655	-3.4457	-2.2488	0.0146177	-0.746045	-0.810158	-0.877006	0.598777	-0.291246	0.291793	-0.241471	-0.459687	-0.160769	0.391724	-0.865253	0.229598	0.0366268	0.082583	-0.134922	0.124455	0.0544951	-0.00955624	-0.0404665	-0.00535591	0.139089	-0.0222135	-0.015765	-0.0331989	0.038642	0.126746	-0.232825	0.127868	-0.0348966	0.104473
48-023-34	91	12	-8.31091	BB	3	Female	#N/A	BRE	1	1948	1936	2002	0	2	19.253	0.0924699	-3.39024	-2.07925	0.0275478	-0.414027	-0.418803	-0.738977	0.582085	-0.0669029	0.206648	-0.173893	-0.187305	-0.0636842	0.139259	-0.544755	0.334445	-0.119596	0.128276	-0.0880607	-0.00838496	0.204344	0.0466993	0.0559196	0.0873969	-0.00117657	-0.0263853	-0.0734348	-0.0202304	0.0668649	0.04152	-0.210829	-0.012095	-0.144043	-0.00776423
48-023-35	91	10	-4.47822	AB	2	Female	#N/A	BRE	1	1948	1938	1002	1	1	20.806	-0.154367	-3.70485	-2.54631	-0.0748414	-0.633536	-0.417624	-0.828456	0.498891	-0.306054	0.140701	-0.117966	-0.281166	-0.098153	0.161516	-0.601211	-0.0334542	0.0440252	0.110201	0.111364	0.102565	0.0668864	-0.0260399	0.0137864	-0.0150268	0.10597	-0.00630363	-0.00997675	0.0127235	0.0525173	0.00734436	-0.154932	0.081262	-0.132837	0.112928
48-023-37	92	7	4.36955	AB	2	Female	#N/A	BRE	1	1948	1941	1002	1	1	19.249	-0.157741	-3.61072	-2.38572	0.272298	-0.599915	-0.369491	-0.745612	0.725097	-0.224196	0.236013	-0.0475876	-0.339838	-0.122819	0.116383	-0.292725	0.0806541	-0.122	0.139767	0.00481276	-0.0685864	-0.0607465	0.0284919	-0.0256282	0.0485741	0.0212671	-1.56e-05	0.0547152	0.0412562	0.0340474	-0.0651894	-0.0775464	0.0224437	0.0259207	-0.00342826
48-023-40	94	9	0.822789	BB	3	Female	#N/A	BRE	1	1948	1939	2002	0	2	22.703	-0.240928	-3.87282	-2.41995	0.0469541	-0.754026	-0.694631	-1.07876	0.641457	-0.243914	0.181449	-0.0878099	-0.666589	-0.0826295	0.338194	-0.574669	-0.00746718	0.144653	0.0512751	-0.0587481	0.0107036	0.0438665	0.0353187	0.0237381	-0.121867	0.109311	-0.0488177	0.00635695	-0.0965729	0.0101098	0.0254143	-0.112164	0.129022	-0.0239848	0.0117946
48-023-44	98	10	2.52178	BB	3	Female	#N/A	BRE	1	1948	1938	2002	0	2	21.711	0.0845381	-4.11924	-2.26378	0.124822	-0.619737	-0.443493	-0.978119	0.653359	-0.229145	0.324728	-0.338736	-0.275309	-0.10955	0.311407	-0.766751	0.0871043	-0.030266	-0.0441098	-0.196266	0.09672	0.158762	0.0513492	-0.00596772	-0.0311883	0.0802877	-0.022026	-0.00604229	-0.0697801	0.0222773	0.109674	-0.246347	0.115829	-0.241948	0.0221957
48-023-45	99	12	-0.310911	BB	3	Female	#N/A	BRE	1	1948	1936	2002	0	2	23.941	0.292363	-4.42633	-3.01996	-0.264498	-0.751313	-0.900755	-1.06589	0.804208	0.0427439	0.213565	-0.174936	-0.340498	-0.0627039	0.268444	-0.850576	0.307667	-0.393528	0.100993	0.00870238	0.018887	-0.0247716	0.080926	-0.0286781	-0.152096	0.0728003	-0.0131303	0.0250178	-0.028834	-0.0985413	0.156187	-0.187807	-0.0944421	0.0108448	-0.0656434
48-023-46	99	12	-0.310911	BB	3	Female	#N/A	BRE	1	1948	1936	2002	0	2	22.43	-0.212865	-3.81464	-2.36621	0.0384772	-0.583549	-0.82752	-1.05422	0.818942	-0.097835	0.205303	-0.0427379	-0.509168	0.00976055	0.252845	-0.777304	0.29425	-0.246538	0.0681003	-0.0132396	0.0640328	0.0619643	-0.0350626	0.0393869	0.0669455	0.00823647	-0.0340914	0.00670187	-0.139061	0.0231026	0.0479578	-0.0713998	0.0238409	-8.31e-05	-0.00372345
48-023-47	99	11	1.48752	BB	3	Female	#N/A	BRE	1	1948	1937	2002	0	2	19.97	-0.0592696	-3.46631	-2.1978	0.320168	-0.389076	-0.57296	-0.811659	0.836534	-0.180293	0.330899	-0.059261	-0.424585	-0.0660392	0.271308	-0.57339	0.0717992	-0.137516	0.0495975	0.174993	-0.124607	0.0792301	-0.0603272	0.00315789	-0.00393596	0.0225056	-0.0304996	0.0356206	-0.00984572	0.0545135	0.0369098	-0.0802856	-0.0396463	-0.0889799	0.0981508
48-023-51	103	13	2.09914	AB	2	Female	#N/A	BRE	1	1948	1935	1002	1	1	22.397	-0.42115	-3.21229	-2.60062	-0.131286	-0.607272	-0.50493	-0.875727	0.482195	-0.179836	0.310137	-0.186264	-0.458634	-0.044669	0.199969	-0.619794	-0.108355	-0.0817536	-0.0143957	0.000619085	0.070041	0.0229158	-0.023367	-0.0255478	-0.0337645	0.0525081	-0.0239849	0.0029188	-0.0472674	0.015089	0.0775659	-0.0788797	0.0771997	-0.103771	0.0238517
48-023-53	107	14	4.69352	BB	3	Female	#N/A	BRE	1	1948	1934	2002	0	2	21.217	-0.253964	-3.6362	-2.10776	0.425094	-0.414795	-0.669087	-0.512731	0.775098	-0.388185	0.0600081	0.116726	-0.384976	-0.0335855	0.211759	-0.445855	0.109502	-0.110491	-0.126164	0.0231415	0.0150757	-0.00130154	0.0785709	0.0266517	0.00816591	0.159334	-0.0344242	-0.00766543	-0.0531281	0.078129	0.0101931	-0.0466612	-0.0427379	0.051513	0.0190655
48-023-56	112	12	12.6891	AB	2	Female	#N/A	BRE	1	1948	1936	1002	1	1	20.651	-0.0412914	-3.11301	-1.76263	-0.0457637	-0.688345	-0.57307	-0.500593	0.879244	-0.357883	0.177419	-0.237862	-0.0959064	-0.145318	0.166683	-0.425248	0.0273463	-0.0767532	0.115388	-0.127626	-0.0418345	-0.0543461	0.248538	-0.0376171	-0.0591931	0.101241	0.0336374	0.0253605	-0.0154086	0.0704175	0.0843736	-0.0780124	-0.0621335	0.0974555	-0.033855
48-023-59	115	12	15.6891	BB	3	Female	#N/A	BRE	1	1948	1936	2002	0	2	24.24	0.492078	-4.33521	-2.16802	-0.393967	-0.602882	-0.629171	-0.573947	0.277363	-0.23792	0.173872	0.127155	-0.176856	-0.132769	0.190536	-0.644013	0.333453	-0.169909	-0.195548	0.085853	-0.0875686	-0.041657	-0.0478665	0.0585605	-0.0654412	0.122956	0.00238617	0.0340471	0.0294525	-0.0696237	0.199563	-0.285085	-0.0300612	-0.0312076	-0.0745849
48-023-6	76	6	-8.30037	AB	2	Female	#N/A	BRE	1	1948	1942	1002	1	1	19.615	-0.416915	-4.06172	-2.56701	-0.228918	-1.08438	-0.446397	-0.581151	0.310848	0.0396303	0.41165	-0.335997	-0.201232	-0.0483676	0.127213	-0.360988	0.233788	-0.177954	0.0903035	0.140701	-0.0033222	0.0111114	-0.0150046	-0.101573	0.0663581	0.04207	-0.0198209	0.0118238	0.0267327	0.0132632	0.0686016	-0.230978	0.0664715	-0.0390407	0.00672154
48-023-64	73	6	-11.3004	AB	2	Male	#N/A	BRE	1	1948	1942	1002	1	1	19.345	-0.0381088	-3.52684	-2.4748	-0.2149	-0.877693	-0.658161	-0.806104	0.452211	0.0758427	0.281342	-0.443544	-0.416145	-0.0635572	0.239309	-0.629752	0.310396	-0.219518	0.0961195	0.0725363	-0.0472352	-0.048422	0.00334998	0.0276802	-0.194731	0.0535782	-0.00560704	-0.00208657	0.0344288	0.00631842	0.0644002	-0.21958	0.0466844	0.0724006	0.0904259
48-023-66	74	6	-10.3004	AA	1	Male	#N/A	BRE	1	1948	1942	1001	2	0	19.539	0.366546	-4.22736	-2.11793	-0.349048	-0.474409	-0.612693	-0.793719	0.512251	-0.314934	0.116081	-0.151197	-0.128416	-0.067352	0.308496	-0.682714	0.366321	-0.170912	0.126392	0.137917	0.11325	0.0410589	-0.123604	-0.0507836	-0.158118	0.0101303	-0.0121731	-0.00451926	-0.145285	-0.0853246	0.102243	-0.259099	0.0391572	0.0183333	-0.0105575
48-023-67	77	7	-10.6304	AA	1	Male	#N/A	BRE	1	1948	1941	1001	2	0	18.496	-0.0383599	-3.64631	-1.90317	-0.164526	-0.586252	-0.229116	-0.644055	0.571255	-0.136853	0.206719	-0.208345	-0.193275	-0.146673	0.269177	-0.604776	0.326853	-0.0912792	0.126699	0.0208397	0.0981724	0.00604253	0.031463	0.0115194	-0.0168694	0.0649712	-0.042386	0.000749595	-0.0210734	-0.0695031	0.10129	-0.165201	-0.032588	-0.0565204	0.109096
48-023-68	77	9	-16.1772	AB	2	Male	#N/A	BRE	1	1948	1939	1002	1	1	19.669	0.105523	-3.48444	-2.74064	-0.26478	-0.539552	-0.690016	-0.898685	0.556856	-0.0478455	0.212283	-0.23815	-0.337089	-0.0478046	0.243511	-0.769801	0.190266	-0.185666	0.0778215	-0.0508942	-0.0254883	0.0157762	-0.0425914	0.0343205	-0.1239	0.102332	0.0224208	0.0188197	0.0342027	0.0286541	0.0479193	-0.318223	0.127134	-0.0215028	-0.0302564
48-023-7	77	7	-10.6304	AB	2	Female	#N/A	BRE	1	1948	1941	1002	1	1	17.493	-0.456784	-3.24162	-2.63703	0.125291	-0.677858	-0.578251	-0.700292	0.396108	-0.188876	0.12742	-0.053911	-0.31383	-0.0782121	0.176382	-0.479775	0.198125	-0.0143723	-0.0139255	0.00363302	-0.0166487	0.061912	0.0309337	-0.0145543	-0.0157804	0.102766	-0.0211243	0.00469828	-0.0700206	0.0499581	0.0366882	-0.173224	-0.0320709	0.0165392	-0.0575341
48-023-70	82	12	-17.3109	AB	2	Male	#N/A	BRE	1	1948	1936	1002	1	1	20.362	-0.337935	-3.52032	-1.77559	-0.272717	-0.505391	-0.45311	-0.735915	0.569121	-0.252241	0.384083	-0.349169	-0.0454293	-0.103407	0.29051	-0.630768	0.0975915	0.0117527	-0.0372277	0.023207	-0.164087	-0.0911749	-0.121325	-0.0867311	0.0625153	0.0320067	-0.0256687	-0.0115628	-0.0239315	0.0155429	0.0540699	-0.141787	0.042232	-0.0342995	-0.0502391
48-023-76	87	11	-10.5125	AB	2	Male	#N/A	BRE	1	1948	1937	1002	1	1	21.985	-0.951352	-4.05305	-2.25403	-0.172474	-0.830922	-0.226235	-0.875248	0.614276	-0.242386	0.239139	-0.422561	-0.11217	-0.0889444	0.207841	-0.83352	0.122955	0.0245433	0.115316	-0.0999691	0.109582	-0.0817435	0.0572689	-0.0585775	0.0238645	-0.0861521	-0.00065068	-0.0369124	0.00323248	-0.0275011	0.0720121	-0.272432	0.101154	-0.0876513	0.0820396
48-023-77	90	11	-7.51248	AB	2	Male	#N/A	BRE	1	1948	1937	1002	1	1	20.922	-0.271204	-3.36592	-2.81331	-0.0758453	-0.608742	-0.30857	-0.650574	0.365739	-0.193712	0.255657	-0.337556	-0.089531	-0.0657353	0.149583	-0.369415	-0.0104405	-0.0113233	0.0126421	0.016583	0.00634126	0.00508999	-0.0184338	-0.0275631	0.112154	-0.0922462	-0.00861729	-0.0116797	-0.00920728	0.0334032	0.0319536	-0.0569498	-0.00218186	-0.0592408	0.0228039
48-023-79	90	10	-5.47822	AB	2	Male	#N/A	BRE	1	1948	1938	1002	1	1	20.311	-0.0467159	-3.73632	-2.40659	-0.0576668	-0.627445	-0.748522	-0.807267	0.686183	-0.172491	0.12346	-0.12182	-0.392045	-0.161336	0.176273	-0.636362	0.0665572	-0.354873	0.166665	-0.0100327	-0.132772	0.10918	0.0322668	0.129718	-0.178533	0.172913	-0.0372551	-0.024171	-0.00610367	0.0186212	0.05366	-0.0366032	-0.049366	0.0876375	-0.171171
48-023-8	77	6	-7.30037	AA	1	Female	#N/A	BRE	1	1948	1942	1001	2	0	19.581	-1.54753	-4.05728	-2.94836	-0.427613	-0.698895	-0.91524	-0.828223	0.788427	0.0831093	0.307636	-0.208126	-0.630947	-0.0103956	0.261354	-0.63262	0.34029	-0.241325	0.0631527	0.158045	-0.0899596	0.0196591	0.0480614	0.0714103	-0.232953	0.0292028	-0.0311225	-0.036071	-0.00942984	0.00894846	0.0465148	-0.179094	-0.0179924	0.155471	-0.0924915
48-023-84	115	14	12.6935	AB	2	Male	#N/A	BRE	1	1948	1934	1002	1	1	22.316	-0.0565062	-3.27078	-2.61434	0.399268	-0.220876	-0.487785	-0.473019	0.733873	-0.258581	0.0852615	-0.0840249	-0.190464	-0.0845714	0.0722858	-0.28895	0.0725674	0.0622046	-0.00566302	-0.093994	-0.0779216	0.0652097	-0.0119251	0.0598839	-0.0665886	0.0933358	0.0268184	0.0133158	0.0579616	-0.0151247	0.091018	-0.055818	-0.0229643	0.0313548	-0.0191717
48-023-9	78	7	-9.63045	AB	2	Female	#N/A	BRE	1	1948	1941	1002	1	1	17.918	-0.599178	-4.04232	-2.39942	0.125061	-0.808027	-0.51499	-0.632351	0.811024	-0.127751	0.147404	-0.249817	-0.117506	-0.0732812	0.232358	-0.502745	0.100484	-0.107975	0.082201	-0.192871	-0.026729	0.0344078	0.0498469	-0.0213337	-0.0673227	0.0704739	-0.00358738	-0.00632193	-0.0267099	0.0661976	-0.0109385	-0.0224517	-0.0499209	0.0226278	-0.0482811
48-24-1	67	6	-17.3004	BB	3	Female	3	BRE	1	1948	1942	2002	0	2	18.141	-0.362469	-4.21857	-2.85258	-0.447072	-0.944652	-0.552163	-0.9709	0.37909	-0.0930291	0.352987	-0.37108	-0.374314	-0.0718097	0.27695	-0.739712	0.23223	-0.185628	0.0800776	0.0649485	0.123208	0.184436	-0.00461322	-0.103276	-3.97e-05	0.0247111	-0.0347846	9.06e-05	-0.023549	0.00298248	0.0647404	-0.255118	0.00741308	0.00635787	-0.0303668
48-24-10	77	10	-18.4782	AB	2	Female	3	BRE	1	1948	1938	1002	1	1	20.025	-0.0916074	-3.50593	-2.29143	-0.241631	-0.628476	-0.469028	-0.72882	0.752968	0.0425748	0.0835756	-0.163286	-0.289353	-0.0628537	0.21885	-0.710501	0.236152	-0.302937	0.108863	-0.109937	0.0134925	-0.00690278	-0.0728306	0.113781	-0.0181948	0.0644233	0.0216639	0.0469777	-0.0624507	0.00580718	0.17904	-0.217041	-0.00155939	-0.0157972	-0.074052
48-24-12	79	6	-5.30037	AB	2	Female	3	BRE	1	1948	1942	1002	1	1	16.854	-0.132976	-3.11359	-2.01657	0.0684029	-0.280688	-0.437745	-0.640397	0.647867	-0.126707	-0.00274099	0.0697494	-0.213547	-0.111297	0.234867	-0.577497	0.212245	-0.00439776	-0.036653	0.0113366	0.0310296	0.124129	-0.113039	0.169561	-0.0648482	0.102844	-0.0441597	0.0247335	-0.0278469	0.00382153	0.0637913	-0.149817	-0.013555	-0.0201646	0.0129941
48-24-14	80	7	-7.63045	AA	1	Female	3	BRE	1	1948	1941	1001	2	0	18.708	-0.38582	-3.48943	-2.73017	0.0153062	-0.930286	-0.828706	-0.717004	0.54065	-0.0892383	0.280044	-0.268641	-0.338771	-0.0407457	0.180573	-0.494276	0.157028	-0.146805	-0.0305295	0.0372762	0.0419605	-0.000273024	0.0185539	0.0114013	-0.086991	0.0781067	0.0117011	0.00996435	-0.0418719	-0.00782241	0.0457191	-0.154337	0.00483366	-0.0439894	-0.0415865
48-24-16	80	11	-17.5125	AB	2	Female	3	BRE	1	1948	1937	1002	1	1	20.196	0.0459766	-4.13604	-2.2868	-0.455521	-0.554067	-0.591738	-0.810649	0.508416	-0.0637593	0.219029	-0.081091	-0.0594538	-0.197108	0.316199	-0.75828	0.226843	-0.0479276	0.22125	0.00193036	0.0522024	-0.133735	-0.116859	0.218101	-0.0777943	0.106997	-0.00668011	0.00878352	-0.0107315	-0.0620956	0.122118	-0.257495	0.084795	-0.0296738	0.0135977
48-24-17	80	7	-7.63045	AB	2	Female	3	BRE	1	1948	1941	1002	1	1	19.656	-0.697012	-4.13866	-2.72013	0.0198455	-0.788855	-0.744681	-0.959721	0.846116	-0.156268	0.206954	-0.293356	-0.709412	0.0625227	0.161595	-0.608898	0.0649859	-0.171729	0.0436718	-0.0110782	-0.00635474	0.00942603	0.0409038	0.0369053	-0.151965	0.0708504	-0.0253229	-0.0134066	0.00105891	0.0793483	0.0298422	-0.13382	0.0694564	-0.0437535	0.0995856
48-24-18	80	7	-7.63045	AB	2	Female	3	BRE	1	1948	1941	1002	1	1	20.046	-0.0572342	-3.75867	-2.66238	-0.226809	-0.726112	-0.634646	-0.862268	0.515223	0.0423745	0.0325546	-0.049581	-0.350702	-0.157219	0.334726	-0.627158	0.354707	-0.166031	0.160592	0.0950783	0.0652788	0.0114322	0.0278399	0.0575981	-0.164624	0.133782	-0.0213208	0.0390633	-0.0300904	0.00714857	0.0590117	-0.156835	-0.000640481	-0.0159437	-0.0186639
48-24-19	81	8	-9.57447	BB	3	Female	3	BRE	1	1948	1940	2002	0	2	18.639	0.272475	-3.57665	-2.62718	-0.430936	-0.54663	-0.440771	-0.774697	0.400776	0.0382777	0.273709	-0.0723941	-0.130247	-0.121645	0.307144	-0.588891	0.303612	-0.0967076	0.236748	-0.0284652	-0.0897377	-0.0598661	-0.0804198	0.0328032	-0.0762585	0.101766	-0.0212672	0.084682	0.0388248	0.0383061	0.0478741	-0.209312	-0.0563248	0.100339	0.0850709
48-24-20	82	12	-17.3109	AB	2	Female	3	BRE	1	1948	1936	1002	1	1	20.511	-0.284653	-3.59613	-2.62082	-0.0961959	-0.806884	-0.606688	-0.956818	0.466038	-0.227949	0.229392	-0.384342	-0.495714	-0.0759476	0.310865	-0.780064	0.0572899	-0.0448873	0.103392	-0.0278851	-0.181038	0.0943149	0.053114	0.0451338	-0.0709697	0.0467153	-0.0418849	0.0268559	0.00782469	0.0423031	0.0723885	-0.155812	-0.0337916	-0.00506158	0.0268965
48-24-21	82	11	-15.5125	AA	1	Female	3	BRE	1	1948	1937	1001	2	0	19.092	-0.136128	-3.50605	-2.44671	-0.120119	-0.461974	-0.569825	-0.692338	0.42926	-0.168361	0.223141	-0.149966	-0.37031	-0.0579331	0.202666	-0.595395	0.0611063	-0.0542788	0.05134	-0.00129609	-0.0403652	0.00649798	0.00266176	-0.000572667	0.0345657	0.0443459	-0.0408882	0.010679	-0.0269015	0.0155267	0.0288335	-0.158507	-0.0149131	-0.0425343	-0.110706
48-24-22	82	11	-15.5125	AA	1	Female	3	BRE	1	1948	1937	1001	2	0	17.631	-0.235311	-3.3109	-1.87403	0.0827593	-0.304743	-0.536387	-0.776409	0.731103	-0.186968	0.0372704	0.0680891	-0.376395	-0.0963559	0.285178	-0.583852	0.259387	-0.0755706	-0.0725154	-0.127678	0.157392	0.0442257	-0.0830983	0.129532	-0.0918861	0.129404	0.00479887	0.0178152	-0.0212117	0.0117361	0.0212198	-0.0890071	0.0511497	-0.0267395	-0.0107892
48-24-23	82	9	-11.1772	BB	3	Female	3	BRE	1	1948	1939	2002	0	2	17.412	-0.423798	-2.62138	-2.24685	0.193839	-0.813744	-0.397824	-0.426052	0.569397	-0.173038	0.165725	-0.163615	-0.227868	-0.0145822	0.0797817	-0.395231	0.0761375	0.0104199	0.0166525	0.0360273	0.0110447	0.0840939	-0.0277414	0.0489331	-0.0537977	0.0892875	-0.00393496	-0.0156434	0.0399011	-0.034075	-0.00677468	-0.118201	0.0129312	-0.00955347	-0.0281778
48-24-27	83	13	-17.9009	BB	3	Female	3	BRE	1	1948	1935	2002	0	2	20.453	0.154004	-3.28727	-2.77534	0.0459338	-0.647338	-0.773383	-1.05791	0.666492	-0.133141	0.32852	-0.272209	-0.45032	-0.0989049	0.322639	-0.840906	0.216943	-0.0523047	0.0871103	-0.0467811	0.0221449	-0.0628486	0.109264	-0.0339537	-0.220284	0.107425	-0.0581868	-0.0125879	-0.125974	-0.0735467	0.105945	-0.420264	0.0349341	-0.129461	0.0558389
48-24-28	84	6	-0.300369	AB	2	Female	3	BRE	1	1948	1942	1002	1	1	18.752	-0.461514	-3.95258	-2.99881	0.0187062	-1.07409	-0.753848	-0.660468	0.773875	-0.066724	0.238253	-0.34888	-0.43892	-0.0782067	0.111936	-0.413689	0.237418	-0.138021	-0.00551091	0.125091	-0.14338	-0.0837896	0.0525071	0.0841048	-0.244315	0.167063	-0.00428558	0.00843849	0.00886599	0.0493866	0.0100567	-0.139194	-0.0215359	0.115181	-0.0210042
48-24-44	87	12	-12.3109	BB	3	Female	3	BRE	1	1948	1936	2002	0	2	21.385	0.0182566	-3.76896	-2.67789	-0.411141	-0.635152	-0.6546	-0.970191	0.570782	-0.0223897	0.17121	-0.163209	-0.247918	-0.0773909	0.32578	-0.74088	0.21011	-0.254513	0.00341597	-0.0683584	0.00727045	0.065646	-0.051708	-0.00692509	0.0441594	0.0687746	-0.035785	-0.000167686	-0.0531349	-0.04118	0.0870626	-0.133327	-0.00196666	0.0209438	-0.0354136
48-24-45	87	13	-13.9009	AB	2	Female	3	BRE	1	1948	1935	1002	1	1	19.126	0.0856796	-3.39831	-1.61759	-0.31329	-0.159635	-0.343184	-0.928884	0.745047	-0.0208857	-0.016226	-0.0750889	-0.235329	-0.198832	0.340639	-0.843402	0.400731	-0.227398	0.0375971	-0.0618298	0.0319152	0.115396	-0.0666067	0.136456	-0.0337796	0.162912	-0.0247981	0.0320031	0.0287832	-0.00491015	0.110709	-0.186483	-0.0345777	0.0127241	-0.0672691
48-24-47	88	10	-7.47822	AB	2	Female	3	BRE	1	1948	1938	1002	1	1	21.781	-0.366684	-3.66064	-3.20895	-0.00283551	-0.882584	-0.68267	-0.738396	0.383346	-0.245756	0.318795	-0.430445	-0.21606	-0.10675	0.22873	-0.480113	-0.0292602	0.080276	-0.0119055	0.0211205	-0.00804946	-0.0462322	-0.005662	-0.102451	0.0400756	0.0537942	-0.0175751	-0.00776902	-0.00678716	0.0485387	-0.0113198	-0.0538124	0.10661	-0.079279	0.00780676
48-24-48	88	11	-9.51248	AB	2	Female	3	BRE	1	1948	1937	1002	1	1	20.896	-0.11384	-3.55981	-2.60687	0.0608298	-0.53009	-0.557016	-0.817911	0.41415	-0.134647	0.147448	-0.205177	-0.243649	-0.0554151	0.204311	-0.619192	0.0916884	-0.0283637	0.0675324	-0.00580317	-0.101712	0.019998	-0.0361599	-0.0246893	0.0223608	0.0691761	-0.0187863	0.00970132	-0.0226099	0.0554583	0.087916	-0.214198	0.131241	-0.179696	-0.0165549
48-24-49	89	8	-1.57447	AA	1	Female	3	BRE	1	1948	1940	1001	2	0	20.535	0.0478032	-4.01928	-2.56483	-0.207245	-0.550199	-0.674446	-0.861188	0.501837	0.121686	0.139834	-0.00410496	-0.348286	-0.101655	0.268868	-0.671881	0.383134	-0.170513	0.0105738	0.0919315	0.0836374	0.167118	-0.0245915	0.0476503	-0.111127	0.140294	-0.0454887	0.0486993	-0.0540195	-0.00536872	0.0644518	-0.21257	-0.108939	0.152476	0.0281838
48-24-5	72	9	-21.1772	AB	2	Female	3	BRE	1	1948	1939	1002	1	1	18.372	-0.0463824	-3.93583	-2.62067	-0.444581	-0.742601	-0.587347	-0.929383	0.698157	-0.15332	0.327865	-0.136365	-0.220438	-0.112958	0.267571	-0.686926	0.310459	-0.189178	0.0587999	-0.11823	0.207168	-0.00282832	0.00335786	0.0702921	-0.0901454	0.114809	0.00715674	-0.0270363	-0.0246882	0.0478473	0.0012001	-0.125477	0.0463059	-0.0244054	0.00258487
48-24-51	89	9	-4.17721	BB	3	Female	3	BRE	1	1948	1939	2002	0	2	18.405	0.220802	-3.5868	-2.18082	-0.173303	-0.481962	-0.555339	-0.87397	0.715488	-0.102047	0.236613	-0.157122	-0.377651	-0.101875	0.220764	-0.75546	0.367586	-0.0521879	0.0148476	-0.052985	-0.0222192	0.110993	0.0398281	0.158276	-0.0967282	0.0866885	-0.0849532	0.0102739	0.0403815	0.0313263	0.0608898	-0.153991	-0.0188267	-0.0328852	0.0106342
48-24-52	89	7	1.36955	BB	3	Female	3	BRE	1	1948	1941	2002	0	2	21.817	-0.276624	-3.93944	-2.40273	-0.153938	-0.542511	-0.487797	-0.691729	0.565166	0.0476632	0.0804008	-0.0213198	-0.427642	-0.13278	0.201658	-0.673047	0.277935	-0.0943158	0.152129	0.065142	-0.0335621	0.0753046	0.017363	0.0218461	0.0129445	0.160447	-0.0520657	0.00215001	-0.0222852	0.00350608	0.12322	-0.20588	0.0703443	0.0450726	-0.0377228
48-24-54	90	7	2.36955	BB	3	Female	3	BRE	1	1948	1941	2002	0	2	19.195	-0.0507148	-4.00069	-2.23144	-0.0507345	-0.408586	-0.575987	-0.718809	0.688111	0.00338457	0.147328	-0.0987969	-0.29343	-0.144981	0.235888	-0.584194	0.23617	-0.136102	0.0418511	-0.143345	0.00691362	0.102318	-0.133493	0.108048	-0.177917	0.12626	-0.0330305	-0.00993391	-0.0202627	-0.046352	0.128579	-0.15823	0.0645486	-0.0640058	0.0582041
48-24-55	90	12	-9.31091	AB	2	Female	3	BRE	1	1948	1936	1002	1	1	20.226	0.00280032	-3.56785	-2.62344	0.174933	-0.66646	-0.705993	-0.70645	0.845196	-0.205404	0.28345	-0.13587	-0.413889	-0.0894314	0.151021	-0.623664	0.318674	-0.186022	0.0522696	-0.0597969	-0.0440264	-0.0198939	-0.110787	0.0857734	-0.12179	0.159057	-0.0427289	0.00754064	-0.0308439	-0.0166672	0.090516	-0.106178	-0.107704	-0.00583048	0.032128
48-24-57	90	12	-9.31091	AB	2	Female	3	BRE	1	1948	1936	1002	1	1	22.297	-0.600933	-4.03361	-2.42943	-0.153467	-0.650663	-0.889827	-0.837802	0.764835	-0.0459913	0.35527	-0.310149	-0.495113	0.0121245	0.327987	-0.778099	0.0646147	-0.337478	0.0275675	-0.0499529	0.024124	0.0221187	-0.10992	-0.015135	0.011383	0.00172161	-0.0157807	-0.0128674	-0.0659916	0.0307465	0.0558406	-0.134084	-0.0294232	0.072671	0.0401556
48-24-58	90	12	-9.31091	BB	3	Female	3	BRE	1	1948	1936	2002	0	2	20.167	0.025809	-3.18396	-2.13567	0.33259	-0.159816	-0.606545	-1.04232	0.735694	-0.117842	0.171336	-0.181915	-0.379827	-0.132623	0.259079	-0.639752	0.175084	-0.100493	0.0582879	0.0460713	-0.0166361	0.164511	-0.168784	0.0174318	0.0206267	-0.0371294	-0.0193468	0.00598056	0.0505373	-0.0841511	0.127122	-0.265001	0.0376877	-0.025518	-0.0317561
48-24-6	74	6	-10.3004	AB	2	Female	3	BRE	1	1948	1942	1002	1	1	18.733	-0.210246	-3.86848	-2.5865	-0.226907	-0.993853	-0.554525	-0.981839	0.52076	-0.206289	0.204037	0.0375119	-0.371526	-0.187924	0.283976	-0.794491	0.354219	-0.0645868	0.0380219	0.0407353	-0.140682	0.0507516	-0.0740978	0.0294811	-0.155158	0.143636	-0.0454799	0.0365037	0.0208541	-0.0814054	0.160694	-0.270307	0.0516034	-0.103311	0.0458025
48-24-7	75	7	-12.6304	AB	2	Female	3	BRE	1	1948	1941	1002	1	1	19.029	-0.250896	-3.69927	-2.28835	-0.227574	-0.451817	-0.563818	-0.812626	0.77922	0.0467032	0.225107	-0.0718156	-0.33349	-0.0744467	0.212271	-0.648901	0.238953	-0.10535	0.0353622	0.0388372	0.133498	-0.0438277	-0.0171691	0.0252491	0.0378287	0.0667863	-0.0202083	-0.0365758	-0.00807313	0.0160278	0.0921501	-0.18284	0.0315487	-0.0556117	0.0540805
48-24-8	76	9	-17.1772	AB	2	Female	3	BRE	1	1948	1939	1002	1	1	19.9	0.0384256	-3.54933	-2.37707	-0.0305003	-0.510973	-0.655443	-1.01881	0.484357	-0.110728	0.177332	-0.239851	-0.17076	-0.138315	0.412225	-0.831073	0.319651	-0.0872882	0.0299625	0.0768917	0.0409902	0.0731016	-0.0867468	0.0497203	-0.102116	0.0507471	0.0239345	0.0444874	-0.120543	-0.0467722	0.112288	-0.246274	0.0383026	-0.0439592	0.0282679
48-24-9	77	7	-10.6304	AB	2	Female	3	BRE	1	1948	1941	1002	1	1	20.372	0.156096	-3.67376	-2.86245	-0.368212	-0.913978	-0.406089	-0.966367	0.409951	0.0241777	0.265891	-0.181215	-0.36453	-0.0941514	0.153293	-0.70367	0.306425	-0.186021	0.0439208	-0.0434322	0.0206812	-0.0221114	0.0198267	-0.0270803	-0.0965431	0.115561	-0.036075	-0.00113612	-0.0167514	0.0570181	0.135453	-0.302097	-0.0391875	0.0419691	-0.0294135
57-29-04	90	7	2.36955	AB	2	Female	3	FJA	3	1957	1950	1002	1	1	18.9	-0.644217	-3.32481	-2.40497	0.287799	-1.11933	-0.250595	-0.527776	0.347188	-0.353868	0.387479	-0.466134	-0.303802	-0.0748031	-2.02e-05	-0.159034	-0.106608	0.0458987	0.00966212	-0.113146	-0.126495	-0.106297	-0.0729802	-0.0605606	-0.094238	0.15078	-0.033977	-0.0505594	0.062065	0.0560208	0.0421473	-0.140235	0.0376487	-0.0666356	0.0704218
57-29-10	85	8	-5.57447	AB	2	Female	3	FJA	3	1957	1949	1002	1	1	19.801	0.00623255	-4.02483	-2.63059	-0.313773	-0.719412	-0.480555	-0.867052	0.708621	-0.0695271	0.313336	-0.0408155	-0.330671	-0.0325249	0.146253	-0.588529	0.298283	-0.269609	0.0894496	-0.0947418	-0.0517903	-0.00948435	-0.0377507	0.222299	-0.212914	0.0827375	-0.0182165	0.0218501	0.0434943	0.0508292	-0.00331389	-0.193314	-0.0494561	0.0382244	0.0911056
57-29-11	82	8	-8.57447	AA	1	Female	2	FJA	3	1957	1949	1001	2	0	19.736	-1.59545	-3.77231	-3.1471	-0.306103	-0.40972	-0.388214	-0.922605	0.664753	-0.0662374	0.301847	-0.211624	-0.523223	-0.0554626	0.176378	-0.486033	0.0738314	-0.202127	-0.128007	-0.0363703	-0.05161	0.0218014	0.0500916	0.00969709	-0.168535	0.0949379	0.00926398	-0.0157235	0.0231249	-0.0102747	0.0099697	-0.0266507	0.0298683	0.0695803	0.0873873
57-29-12	75	8	-15.5745	AB	2	Female	2	FJA	3	1957	1949	1002	1	1	18.909	0.208515	-3.99818	-2.2473	0.121589	-0.583461	-0.431448	-0.833406	0.506507	0.0410018	0.172921	-0.146314	-0.188343	-0.163393	0.256946	-0.635128	0.209573	0.0377151	0.0167405	0.0294807	-0.23301	-0.123497	0.0764713	-0.0895189	-0.0569988	0.0929943	-0.0594625	0.0319893	-0.0335581	0.0675827	0.0739113	-0.241209	0.0712864	-0.101152	0.130175
57-29-13	80	8	-10.5745	AA	1	Female	2	FJA	3	1957	1949	1001	2	0	17.934	-0.310126	-3.25578	-2.13071	-0.16364	-0.690438	-0.37286	-0.576507	0.451258	-0.100124	0.155121	-0.0925724	-0.162475	-0.131536	0.180207	-0.58133	0.144313	-0.0780997	0.0581633	-0.0359027	0.141047	0.0223158	0.019653	0.0953063	-0.160042	0.123792	-0.0347407	0.0139342	-0.0825181	0.0497491	0.0899622	-0.196728	0.00914043	-0.0256623	0.0354822
57-29-14	88	8	-2.57447	AA	1	Female	2	FJA	3	1957	1949	1001	2	0	19.579	-0.643986	-3.3825	-2.38949	0.0341894	-0.474115	-0.523769	-0.737737	0.777129	-0.111034	0.189468	-0.300881	-0.504637	-0.0145595	0.108573	-0.53966	0.141365	-0.0810646	0.0826064	0.106239	-0.0202629	0.0398139	0.136625	-0.00101099	-0.000406539	0.074557	-0.0495704	-0.032236	0.0572346	-0.00215618	0.105252	-0.167458	-0.0151631	-0.102568	0.0320175
57-29-15	90	8	-0.574475	AA	1	Female	2	FJA	3	1957	1949	1001	2	0	19.662	-0.184531	-3.66714	-2.83452	0.145838	-0.815921	-0.561636	-0.85611	0.625328	-0.166949	0.26183	-0.220427	-0.448755	-0.087138	0.159543	-0.44804	0.149776	-0.105828	0.00197822	0.0486316	-0.0212542	-0.105305	-0.0113896	-0.0180653	-0.102285	0.173238	-0.00337119	0.01706	-0.00938817	0.07373	-0.000948054	-0.0564738	-0.00877044	0.083016	-0.0864281
57-29-16	89	9	-4.17721	AB	2	Female	2	FJA	3	1957	1948	1002	1	1	21.585	-0.556346	-3.78772	-2.94193	-0.0942559	-0.861457	-0.747703	-1.04926	0.612642	-0.091441	0.144447	-0.288631	-0.402384	-0.00391211	0.25567	-0.798404	0.390106	-0.122162	0.13713	-0.121454	0.0171424	-0.0592219	-0.00382493	-0.0501809	-0.123206	0.113702	-0.00829505	0.0273318	-0.09211	-0.0138384	0.0777472	-0.215332	-0.041129	-0.0105718	0.0769925
57-29-17	89	9	-4.17721	AB	2	Female	2	FJA	3	1957	1948	1002	1	1	22.212	-0.0912359	-3.69439	-2.91018	-0.0743164	-0.536055	-0.466585	-0.978806	0.336958	-0.0635477	0.129095	0.0721646	-0.352252	-0.12159	0.250479	-0.587375	-0.0721421	-0.058507	0.101472	0.0193083	-0.0162554	0.0468526	-0.0817912	0.0131405	-0.10901	0.120481	-0.0385505	0.00601463	-0.0465121	0.0780236	0.0304231	-0.121144	-0.0596311	-0.0827469	0.0378434
57-29-18	98	9	4.82279	AB	2	Female	3	FJA	3	1957	1948	1002	1	1	20.069	-0.479534	-3.66185	-2.54923	0.170883	-0.49062	-0.646648	-0.813856	0.650078	-0.239172	0.184922	-0.177125	-0.41662	-0.0751666	0.227581	-0.724793	-0.0405438	3.76e-05	-0.0640029	-0.13515	-0.0117052	0.0015888	0.0888959	-0.0160783	-0.0995775	0.0144519	-0.0214337	0.000955212	-0.0287721	0.0374219	0.0280656	-0.153189	0.0605963	-0.0668076	0.0343812
57-29-20	97	9	3.82279	AB	2	Female	3	FJA	3	1957	1948	1002	1	1	21.657	-0.541183	-3.92276	-2.7874	0.021222	-0.581718	-0.785117	-0.927534	0.715593	-0.0509981	0.17808	0.0530736	-0.593678	-0.0827987	0.24962	-0.70709	0.374971	-0.0546408	0.0555842	0.0566785	0.00578943	0.0329667	-0.000282103	-0.0702195	-0.0278364	0.080891	-0.0763139	-0.0556363	-0.0295114	0.043014	0.0862471	-0.213897	0.0377173	-0.0401199	-0.016948
57-29-21	95	11	-2.51248	AB	2	Female	2	FJA	3	1957	1946	1002	1	1	20.247	-0.178701	-3.49508	-2.44251	-0.15557	-0.720695	-0.648962	-0.808243	0.594788	-0.313057	0.134123	-0.0932854	-0.264532	-0.0689805	0.313963	-0.682928	0.23036	-0.0699681	0.0746461	-0.141445	0.0694544	0.0324223	0.0845175	0.0455674	-0.151048	0.108339	-0.0132261	-0.00633758	-0.109838	0.0180234	0.0977344	-0.133074	0.0255129	0.0162901	-0.00568116
57-29-22	90	11	-7.51248	AB	2	Female	3	FJA	3	1957	1946	1002	1	1	18.005	-0.153894	-2.90085	-2.49071	0.144358	-0.45231	-0.534539	-0.572344	0.560496	-0.24104	0.119206	0.215555	-0.325167	-0.0838039	0.173789	-0.546512	0.120128	0.116766	-0.0532695	0.058972	0.0108468	0.093602	-0.0370495	-0.00897287	-0.101054	0.12055	-0.0721952	0.0394833	-0.0281744	0.0482278	0.0177539	-0.110411	0.128856	0.0197809	-0.121012
57-29-23	96	11	-1.51248	AB	2	Female	3	FJA	3	1957	1946	1002	1	1	19.541	-0.654846	-3.60532	-2.73477	0.0859128	-1.08726	-0.50915	-0.61246	0.792504	-0.29887	0.294431	-0.318892	-0.216496	-0.0510882	0.087411	-0.336757	0.0219634	-0.0184449	0.0117568	0.0737104	-0.120901	-0.0737004	-0.110031	-0.0676988	-0.0185542	-0.050152	-0.0195639	-0.0475989	0.000268445	-0.0605151	-0.0441895	0.0868872	-0.0121196	0.0208627	-0.100334
57-29-24	98	12	-1.31091	AB	2	Female	3	FJA	3	1957	1945	1002	1	1	22.662	-0.370177	-3.38049	-2.54862	-0.137407	-0.679856	-0.701592	-0.887038	0.542482	-0.127866	0.335847	-0.206673	-0.482574	0.00806702	0.259173	-0.770819	0.330733	-0.103226	0.124779	0.0424081	0.0608883	0.043767	0.000441131	-0.0213988	0.0132114	-0.0209768	-0.0208121	-0.0062777	0.0525071	-0.0222197	0.117702	-0.182582	0.0147167	-0.0763451	0.0469836
57-29-25	91	12	-8.31091	AB	2	Female	2	FJA	3	1957	1945	1002	1	1	19.858	-0.741415	-3.87	-2.12206	0.303324	-0.522017	-0.568856	-0.958921	0.775989	-0.320056	0.206604	0.149576	-0.550075	-0.0586952	0.29522	-0.703982	-0.0160017	0.163205	-0.0194924	0.0367861	-0.00282463	0.122963	-0.0298227	0.0995548	0.104055	0.0259964	-0.0445918	0.00709882	-0.0405576	0.0425735	0.106381	-0.161058	0.0667606	-0.0371551	0.0943909
57-29-26	100	12	0.689089	AB	2	Female	3	FJA	3	1957	1945	1002	1	1	22.389	-0.567156	-3.6148	-2.43658	0.151837	-0.38457	-0.451516	-0.788679	0.461354	-0.19567	0.195252	-0.248503	-0.434043	0.103524	0.150362	-0.590283	0.204537	-0.088959	0.00135984	-0.0148274	0.0352524	-0.0893451	0.0604797	-0.121172	0.141901	-0.0767816	0.0694052	-0.0308595	0.00655473	0.0180649	0.100981	-0.126319	0.0278105	-0.0451472	-0.0226984
57-29-28	90	12	-9.31091	BB	3	Female	2	FJA	3	1957	1945	2002	0	2	20.341	-0.574094	-3.49773	-2.90189	0.12145	-0.735947	-0.657035	-0.649231	0.550853	-0.139419	0.2715	-0.314264	-0.337628	0.0447731	0.0863136	-0.492176	0.048901	-0.0581814	0.0709909	-0.0173781	-0.0454018	-0.0122731	-0.0323883	-0.0898131	0.0612391	0.0107596	0.0110747	-0.011926	0.00916452	-0.0106539	-0.0179029	-0.0917688	-0.0497102	-0.0122222	0.0486764
57-29-29	93	12	-6.31091	BB	3	Female	3	FJA	3	1957	1945	2002	0	2	21.019	0.716032	-4.55436	-1.45745	0.169437	-1.01288	-0.651909	-0.642269	0.402134	-0.0377847	0.448931	-0.240198	-0.427745	-0.142666	0.20449	-0.576375	0.0952176	0.112614	-0.0896104	0.164366	-0.105155	0.269131	-0.0385979	0.0162964	-0.0982451	0.159282	-0.0458435	0.045265	-0.0245734	-0.0293021	0.156728	-0.128563	0.246426	0.129415	0.142289
57-29-31	92	12	-7.31091	AB	2	Female	2	FJA	3	1957	1945	1002	1	1	21.003	-0.264886	-3.17733	-2.34794	-0.077176	-0.776277	-0.534831	-0.551918	0.50588	-0.185579	0.162627	-0.187932	-0.416107	-0.088442	0.11835	-0.580379	0.0472673	-0.0759681	0.167297	-0.0438927	0.0925287	-0.110875	-0.0668723	-0.17427	-0.0387797	0.159672	-0.0325203	0.0068085	0.0305849	0.104177	0.0402662	-0.127976	0.118294	-0.10697	0.0200191
57-29-32	106	12	6.68909	AB	2	Female	2	FJA	3	1957	1945	1002	1	1	20.599	-0.0558357	-3.06723	-2.5025	0.125556	-0.605365	-0.491578	-0.621407	0.663879	0.0191287	0.176582	-0.194698	-0.251181	-0.0734504	0.114427	-0.464322	0.245715	-0.10631	0.0634209	-0.0252814	0.0260962	-0.0118364	0.0772638	-0.0709033	-0.0722468	0.131457	-0.0217175	-0.00160426	-0.0132902	0.0305812	0.0779552	-0.180863	0.0828029	0.00358635	-0.0356022
57-29-33	109	8	18.4255	AB	2	Female	2	FJA	3	1957	1949	1002	1	1	21.082	-0.00990261	-3.0926	-1.93157	0.341133	-0.682863	-0.574652	-0.682808	0.528956	-0.182855	0.262529	-0.138427	-0.469167	-0.0912543	0.199177	-0.528669	0.36317	0.0320075	0.0314036	-0.186048	-0.105629	-0.0548165	0.0517742	0.00393559	-0.0361142	0.0365211	0.00497606	0.0388304	-0.0194581	-0.0519978	0.0668753	-0.14683	-0.0295815	0.0491623	0.087849
57-29-39	95	6	10.6996	AA	1	Male	3	FJA	3	1957	1951	1001	2	0	20.67	-0.306157	-3.85222	-3.00416	-0.0225204	-1.06658	-0.659446	-0.99474	0.568327	-0.127185	0.191399	-0.22697	-0.413027	-0.0430926	0.204091	-0.512975	0.241205	-0.169797	0.110234	-0.0345962	-0.0202463	0.0635313	0.0199865	-0.0464837	-0.146697	0.109804	0.0050271	0.0715547	-0.0445944	0.0903875	-0.0594696	-0.14067	-0.00922711	0.0144794	-0.00967947
57-29-48	91	7	3.36955	AA	1	Male	3	FJA	3	1957	1950	1001	2	0	20.416	0.491558	-3.66988	-1.72852	-0.32508	-0.381197	-0.712365	-0.676016	0.456023	-0.144206	0.00569575	-0.0296152	-0.0913517	-0.175287	0.22469	-0.687494	0.196388	0.0743314	0.0533816	0.0408812	-0.0132035	0.0243324	-0.0353362	0.12998	-0.220964	0.0389452	0.00908769	0.0129833	0.102737	-0.0428749	0.110871	-0.225852	-0.0152948	-0.113608	0.0786658
57-29-50	92	7	4.36955	AB	2	Male	3	FJA	3	1957	1950	1002	1	1	19.198	-0.482249	-3.27593	-2.30631	0.148987	-0.636679	-0.345563	-0.575036	0.527924	-0.307965	0.128058	-0.134804	-0.41707	-0.116236	0.233118	-0.441385	0.162133	-0.148171	0.0671287	-0.0839775	0.139794	0.055726	0.0370382	0.0106547	-0.0277627	0.0878988	-0.0542848	0.0328255	-0.0517749	0.0570591	0.0122654	-0.174579	-0.0234674	-0.0198154	-0.0336864
57-29-57	89	7	1.36955	AB	2	Male	3	FJA	3	1957	1950	1002	1	1	20.47	-0.773132	-3.58583	-3.04005	-0.224016	-0.854401	-0.670909	-0.691077	0.683288	-0.110038	0.366164	-0.29878	-0.486386	-0.00326575	0.137501	-0.400401	-0.019581	-0.0276279	-0.0039816	-0.0421304	0.0351569	-0.00427167	0.00465935	0.00437238	-0.152188	0.0368402	-0.0213669	0.00900536	0.00323231	0.0112884	-0.024896	-0.0821973	0.0266158	-0.00359126	-0.0386609
57-29-62	95	8	4.42553	AA	1	Male	3	FJA	3	1957	1949	1001	2	0	18.895	-0.406762	-3.4407	-2.47178	0.0075571	-0.553541	-0.554282	-0.529677	0.436228	-0.0409979	0.195175	-0.181867	-0.429227	-0.10143	0.12814	-0.491259	0.275915	-0.0299206	-0.00123791	-0.0309129	-0.0335994	0.0533397	0.101323	-0.0452252	-0.0931975	0.193418	-0.0211284	0.0023938	-0.0039191	0.0202036	0.0730009	-0.136901	-0.0420559	0.0759981	-0.117151
57-29-74	81	8	-9.57447	AB	2	Male	3	FJA	3	1957	1949	1002	1	1	20.064	-0.274927	-3.92445	-2.55465	0.0970726	-0.797292	-0.754855	-0.696962	1.01997	-0.204492	0.280507	-0.0411753	-0.392846	-0.0608354	0.192545	-0.610824	0.146089	0.0951369	0.116902	0.0559194	0.0451436	0.0841217	0.0261164	0.216535	-0.264851	0.101864	-0.0161628	-0.0240708	-0.176584	0.0152365	0.039619	-0.0558298	-0.0722987	-0.00284598	0.159078
57-29-89	95	10	-0.478219	AB	2	Male	3	FJA	3	1957	1947	1002	1	1	19.476	0.176321	-3.32638	-1.95546	0.00406251	-0.200563	-0.640078	-0.899806	0.719566	-0.0870409	-0.0669243	0.0239915	-0.422194	-0.107068	0.316656	-0.704298	0.184141	-0.137853	0.0889423	0.0426125	-0.11395	-0.000601368	0.0287786	0.0350382	-0.0432007	0.0883467	-0.0227416	0.0111484	0.0053339	0.00964353	0.07927	-0.129163	0.045232	-0.0399878	0.0205592
57-29-99	104	12	4.68909	AB	2	Male	3	FJA	3	1957	1945	1002	1	1	23.387	-0.310892	-3.96138	-2.31269	0.191435	-0.539742	-0.570152	-0.720974	0.847295	-0.293898	0.196064	-0.223898	-0.344963	-0.0370875	0.201842	-0.628631	0.131791	0.0726094	0.100328	0.0160716	-0.117719	-0.0150579	0.0594806	-0.0125993	-0.0196406	-0.00328115	-0.0173836	0.00467348	-0.00529049	-0.0103597	0.0757009	-0.0611465	0.0368736	-0.0259606	-0.0140608
57-33-02	94	8	3.42553	AB	2	Male	3	FJA	3	1957	1949	1002	1	1	19.793	-0.391775	-3.37552	-2.6022	0.292227	-0.522601	-0.46588	-0.703416	0.57549	-0.245558	0.152865	0.156535	-0.389633	-0.123961	0.0862606	-0.49281	0.272912	-0.165027	0.0423716	0.0640159	0.0142064	0.093486	0.0355704	0.0669155	-0.157022	0.162409	-0.0370996	0.0368039	0.0757789	0.239884	-0.0251498	-0.100564	0.0333784	-0.0855802	-0.0260324
57-33-03	124	14	21.6935	AB	2	Male	3	FJA	3	1957	1943	1002	1	1	22.643	0.0729961	-3.49776	-2.38874	0.435108	-0.766505	-0.668189	-0.841135	0.728438	-0.0886156	0.113922	0.0111867	-0.498625	0.0202475	0.169105	-0.379473	0.249236	-0.216778	0.16912	-0.0536097	0.0179698	0.0422844	0.122623	-0.0207913	-0.00674293	0.061142	-0.0222701	0.0535829	0.0146042	0.0371113	0.00367235	-0.0401889	-0.116798	0.0688226	0.0325301
57-33-06	90	7	2.36955	AB	2	Male	3	FJA	3	1957	1950	1002	1	1	20.533	-0.377256	-3.91864	-2.51148	-0.186903	-0.576587	-0.419017	-0.797942	0.686862	-0.0719563	0.233778	-0.282518	-0.36258	-0.126165	0.235565	-0.464339	0.22513	-0.245656	0.124739	-0.00394881	-0.0633255	-0.151203	-0.150235	-0.0359374	-0.0468555	0.128329	-0.0606524	0.0104989	0.000943139	0.0981312	-0.0408168	-0.0485321	-0.062599	0.0437456	-0.123722
57-33-07	89	8	-1.57447	BB	3	Male	3	FJA	3	1957	1949	2002	0	2	20.092	-0.0395379	-3.8659	-2.84588	-0.301863	-0.595064	-0.579843	-0.796338	0.77318	-0.10923	0.303475	-0.23598	-0.224453	-0.0373928	0.180772	-0.593092	0.220094	-0.210996	0.0937628	0.0112382	-0.117317	0.0456327	-0.071908	0.0688654	0.0130752	0.0250672	0.0240637	-0.000894811	-0.00356432	0.11584	0.00141946	-0.203093	-0.0251882	-0.03727	0.0329224
57-33-09	82	8	-8.57447	AA	1	Female	3	FJA	3	1957	1949	1001	2	0	19.187	-0.270657	-3.45401	-2.23606	0.0436915	-0.320268	-0.444128	-0.852135	0.649478	-0.297138	0.263244	-0.0533951	-0.234127	-0.179538	0.203829	-0.504416	0.0529725	-0.0318799	0.00470933	-0.0394594	0.00666111	0.0995779	0.00411252	0.0527053	-0.0682645	0.118948	-0.0285937	-0.0225928	-0.128254	-0.0231285	0.00696569	-0.146728	-0.0196869	0.0104108	0.105774
57-33-10	89	6	4.69963	BB	3	Female	3	FJA	3	1957	1951	2002	0	2	19.361	-0.464724	-3.21423	-2.47565	0.0685534	-0.646198	-0.295773	-0.701324	0.483668	-0.170214	0.192077	-0.149218	-0.314695	-0.164675	0.187168	-0.440776	0.141673	-0.0401744	-0.0959117	0.025756	0.0352985	0.0028895	0.0070106	0.0530483	-0.122994	0.228668	-0.0815162	0.0288189	-0.0601488	0.0029801	-0.0324702	-0.104765	0.0360341	0.00177174	0.0388722
57-33-13	122	12	22.6891	AB	2	Female	2	FJA	3	1957	1945	1002	1	1	25.867	-0.19118	-3.75683	-2.43753	-0.0921029	-0.859761	-0.796619	-0.83769	0.609121	-0.142855	0.427322	-0.199439	-0.32433	-0.102343	0.204395	-0.647319	0.131147	-0.0764904	0.158847	0.00934312	-0.0389596	-0.0471276	0.0412155	-0.0482432	0.0192934	0.0980439	-0.0690653	-0.0252649	-0.00952856	-0.0156539	0.0411199	-0.200015	0.0463441	0.0257368	-0.0358989
57-33-14	94	11	-3.51248	AB	2	Female	3	FJA	3	1957	1946	1002	1	1	19.328	-0.216937	-3.42094	-2.42522	0.06036	-0.388516	-0.412376	-0.720492	0.67562	-0.100675	0.149375	-0.0932269	-0.23443	-0.0882242	0.267114	-0.602484	0.238845	-0.0949848	0.0497426	0.0545983	0.0508086	0.00784565	-0.00320317	-0.0158399	0.0479743	0.0411588	-0.044739	-0.00721512	-0.048538	0.103499	0.0160081	-0.0688978	-0.0227243	0.0106416	-0.00800639
57-33-17	90	6	5.69963	AB	2	Male	3	FJA	3	1957	1951	1002	1	1	20.934	0.0238718	-4.09456	-2.11688	-0.241264	-0.391388	-0.514753	-0.794419	0.52344	-0.354341	0.216061	-0.242432	-0.322036	-0.139203	0.208066	-0.608748	0.244598	-0.222541	-0.0336758	-0.150479	-0.145159	-0.181897	0.0279802	0.15213	-0.104746	0.0771907	-0.0546226	0.0144764	-0.0377074	-0.0233396	0.0847311	-0.170056	0.0469495	0.00124104	-0.0224116
57-33-18	88	7	0.369555	AB	2	Male	3	FJA	3	1957	1950	1002	1	1	20.593	0.0563515	-3.80263	-2.66109	-0.0439322	-0.580978	-0.603981	-0.872055	0.42151	-0.153789	0.270047	-0.0451412	-0.288354	-0.0718142	0.165163	-0.528802	0.272136	0.039456	-0.0149664	0.000575407	-0.033142	0.07634	0.00947641	0.107568	-0.0694682	0.121383	-0.0163312	0.00420979	-0.0279274	-0.059746	0.134154	-0.289007	-0.02322	-0.063536	-0.000587318
57-33-19	77	7	-10.6304	AB	2	Male	3	FJA	3	1957	1950	1002	1	1	18.329	0.114046	-3.48051	-2.1839	-0.218476	-0.404808	-0.589257	-0.894161	0.524196	0.0243624	0.0161282	0.0752192	-0.222939	-0.158285	0.333422	-0.874518	0.298008	-0.168468	0.0348317	0.0686475	-0.0322352	0.0244646	-0.0513925	0.177791	-0.171002	0.115582	0.000192639	0.0632678	0.0644099	0.020896	0.140192	-0.254984	0.0243582	-0.0101932	0.0777737
57-33-21	85	7	-2.63045	AB	2	Male	3	FJA	3	1957	1950	1002	1	1	19.78	-0.195141	-3.82024	-2.17414	-0.186756	-0.972187	-0.452701	-0.748202	0.624356	0.0109858	0.398465	-0.262361	-0.347846	-0.103991	0.191132	-0.608953	0.20336	-0.103629	0.0761809	0.135627	-0.0249083	0.0294792	-0.144996	-0.047077	-0.0828619	0.119902	-0.0388659	0.0212952	-0.0772754	0.0186438	0.0747223	-0.231867	0.0501771	-0.00497423	0.028072
57-33-22	85	7	-2.63045	AB	2	Male	3	FJA	3	1957	1950	1002	1	1	18.808	-0.217603	-3.45346	-2.69867	-0.390617	-0.737252	-0.349243	-0.687472	0.380347	-0.187314	0.352985	-0.391726	-0.181177	-0.11886	0.199557	-0.555247	0.18123	-0.0102437	0.0456415	-0.00297502	0.0996611	0.0803145	-0.0400558	-0.0624369	0.0105827	0.0780285	-0.0236716	0.0218864	0.0059847	0.0259657	0.0622102	-0.186064	0.0241997	-0.0429102	0.0281044
57-33-23	84	7	-3.63045	AB	2	Male	3	FJA	3	1957	1950	1002	1	1	16.787	-0.253153	-3.35429	-2.2509	0.305332	-0.614657	-0.493559	-0.569106	0.737159	-0.173676	0.0869575	0.0853954	-0.37298	-0.12576	0.0775232	-0.387558	0.115464	-0.113891	0.093008	0.0791433	0.0130986	0.0287535	0.136181	0.137205	-0.174697	0.106399	-0.0300048	-0.00193489	-0.009746	0.0835288	-0.0287976	-0.0768406	-0.0160164	0.0723717	0.0608854
57-33-26	90	7	2.36955	AB	2	Male	3	FJA	3	1957	1950	1002	1	1	19.447	-0.196655	-3.78493	-2.51258	-0.205489	-0.636494	-0.446403	-0.707007	0.668231	0.0999787	0.187838	-0.262122	-0.22054	-0.0878703	0.145701	-0.363649	0.231984	-0.276905	0.132569	0.0766464	0.0141209	-0.0156664	0.0942764	0.0327728	-0.0386155	0.0868499	-0.0527353	-0.0129045	-0.0428818	-0.0555069	0.0469874	-0.140823	-0.0438117	0.0490091	-0.0507101
57-33-30	93	8	2.42553	BB	3	Male	3	FJA	3	1957	1949	2002	0	2	19.42	-0.137092	-3.77814	-2.57285	-0.0340224	-0.597201	-0.487492	-0.758032	0.800799	-0.076461	0.00665682	-0.0357419	-0.297006	-0.174877	0.226265	-0.546985	0.117296	-0.120763	0.0590789	-0.000652313	-0.135484	0.0735443	0.012529	0.0422169	-0.0802993	0.131035	-0.0425594	0.0368721	0.0260604	0.0178023	0.00737171	-0.148304	0.0442455	0.0227848	-0.0828266
57-33-32	99	8	8.42553	AA	1	Male	3	FJA	3	1957	1949	1001	2	0	20.921	0.143717	-3.74149	-2.36727	-0.131287	-0.617206	-0.473135	-0.599384	0.686991	-0.0380244	0.133004	-0.0150785	-0.18483	-0.121993	0.18921	-0.448379	0.110317	-0.21577	-0.0114927	0.114323	0.0870621	0.00873745	-0.0423604	0.0460232	-0.0890874	0.0848074	-0.0423912	0.0285213	-0.0144232	0.0325319	0.0418698	-0.0933562	-0.0250842	-0.00479373	-0.0944966
57-33-36	88	8	-2.57447	AB	2	Male	3	FJA	3	1957	1949	1002	1	1	19.228	-0.0889288	-3.41374	-2.66727	-0.0682498	-0.69433	-0.661665	-0.643369	0.358387	-0.0257963	0.296272	-0.291572	-0.30877	-0.0111079	0.13641	-0.534575	0.197295	-0.213867	0.084756	-0.0132203	-0.0390589	-0.0366928	0.00936977	-0.00288934	0.0146652	0.072082	-0.0195879	-0.02602	-0.0652998	0.0424134	0.0323829	-0.259091	0.0708813	0.130176	-0.15266
57-33-38	90	8	-0.574475	AB	2	Male	3	FJA	3	1957	1949	1002	1	1	20.948	0.185772	-4.14207	-1.94767	-0.107735	-0.808936	-0.450137	-0.776721	0.23983	-0.0176812	0.325033	-0.316194	-0.313567	-0.105788	0.318379	-0.594587	0.313105	-0.0272769	0.0268669	0.109593	-0.197136	-0.0631966	-0.0658221	-0.0431627	0.0299545	0.119246	-0.0196094	0.0677121	-0.0572377	-0.0703908	0.143092	-0.145636	-0.103575	0.0288802	-0.0741508
57-33-40	88	8	-2.57447	BB	3	Male	3	FJA	3	1957	1949	2002	0	2	18.615	-0.287451	-3.15623	-2.39749	0.220333	-0.602091	-0.312193	-0.619872	0.625025	-0.251871	0.175225	-0.201075	-0.226098	-0.110477	0.0550401	-0.362299	0.0643061	-0.0478165	0.0154027	0.00040473	0.128383	-0.0817264	-0.0177268	0.095141	-0.0951108	0.113632	-0.0472588	-0.0185593	0.058586	0.101601	-0.0324176	-0.0694576	-0.0197094	0.0318132	-0.00512729
57-33-50	81	8	-9.57447	AB	2	Male	3	FJA	3	1957	1949	1002	1	1	19.884	-0.282304	-3.935	-2.83406	-0.249276	-0.828216	-0.889705	-0.88372	0.719247	-0.000824291	0.210124	-0.333369	-0.375792	-0.0410705	0.255276	-0.747736	0.377438	-0.24124	-0.0450167	0.0681238	0.0677085	0.0585598	-0.0354264	0.0222757	-0.244879	0.11184	-0.044519	-0.0427253	-0.0250327	0.00415244	0.0487559	-0.292579	0.00608929	0.10073	-0.129926
57-33-53	97	8	6.42553	BB	3	Male	3	FJA	3	1957	1949	2002	0	2	20.853	-0.00410862	-3.31177	-2.74617	-0.179589	-0.71683	-0.625199	-0.770823	0.42833	-0.066812	0.333859	-0.315498	-0.264557	-0.0673192	0.280311	-0.640165	0.246681	-0.0242687	0.137813	0.0115828	-0.0204099	0.02565	-0.0908201	-0.0411715	-0.0430538	0.122242	0.0317381	0.0695559	-0.111821	-0.0242039	-0.0396499	-0.245535	-0.020384	-0.0675936	0.135322
57-33-55	86	8	-4.57447	AB	2	Male	3	FJA	3	1957	1949	1002	1	1	19.71	-0.264643	-3.48424	-2.60439	0.114826	-0.754891	-0.549944	-0.76029	0.636025	-0.10536	0.187123	-0.209646	-0.374766	-0.068729	0.209448	-0.542068	0.235674	-0.103722	0.00973142	-0.066376	-0.00776048	0.0491077	0.0397113	0.0754392	-0.129682	0.115028	-0.00396235	-0.0299392	-0.0552896	0.0534617	0.024324	-0.089703	-0.0658022	0.0379694	-0.010121
57-33-67	97	9	3.82279	AB	2	Male	3	FJA	3	1957	1948	1002	1	1	20.956	-0.192403	-3.8137	-2.41701	-0.0696097	-0.630053	-0.646004	-0.68375	0.76531	-0.170607	0.116724	0.0426041	-0.177204	-0.0781236	0.248514	-0.621487	0.169974	-0.184342	0.0920535	0.0329088	0.0561046	0.0205052	-0.0241692	0.234014	-0.168909	0.0873721	0.00364119	-0.0105873	-0.0933554	-0.00743815	0.0472839	-0.123415	0.0217787	-0.0972992	-0.032972
57-33-68	88	9	-5.17721	BB	3	Male	3	FJA	3	1957	1948	2002	0	2	20.154	-0.394905	-3.33469	-2.60977	0.00521341	-0.821436	-0.486168	-0.890139	0.639916	-0.142138	0.276113	-0.141865	-0.565027	-0.0388843	0.159848	-0.580381	0.0577449	-0.0542577	-0.00120618	-0.0597192	0.00799796	0.00881037	-0.0595473	0.0470057	-0.0160302	0.00696812	-0.0549266	-0.0231178	-0.0379633	0.0871369	0.026069	-0.142882	-0.028685	0.0433594	0.0146762
57-33-71	104	9	10.8228	BB	3	Male	3	FJA	3	1957	1948	2002	0	2	21.19	-0.573043	-3.80422	-2.60419	-0.458427	-0.644782	-0.315075	-0.699758	0.828581	-0.266482	0.513194	-0.328403	-0.213431	0.0477919	0.105805	-0.500851	0.248441	-0.275011	-0.0079325	0.0186255	0.0916439	0.243245	-0.157788	-0.033127	-0.0302441	-0.0989792	0.0838381	-0.0210404	-0.00832374	0.0840345	-0.0052535	-0.0270063	-0.0361075	0.0425183	-0.0297162
57-33-79	107	10	11.5218	AB	2	Male	3	FJA	3	1957	1947	1002	1	1	19.164	-0.241998	-3.3659	-2.31236	0.38649	-0.508315	-0.492036	-0.58103	0.661972	-0.216974	0.236528	-0.0909991	-0.280007	-0.0581122	0.0951473	-0.254544	-0.00068041	-0.038009	0.0311714	0.0791208	-0.0168231	0.0326976	-0.00413256	0.0713461	0.010296	0.000545576	-0.0148902	-0.00436353	-0.0336418	0.0180345	-0.026282	0.0451741	0.00451071	-0.0401521	-0.0073416
57-33-90	93	12	-6.31091	AB	2	Male	3	FJA	3	1957	1945	1002	1	1	21.152	-0.120576	-3.34384	-2.51102	0.025735	-0.380407	-0.555941	-0.73596	0.607613	-0.18476	0.272443	-0.335077	-0.304258	-0.1113	0.196176	-0.672905	0.294059	-0.00835096	-0.0355219	-0.00193602	0.0965417	-0.116371	-0.0148334	-0.0978739	-0.0206329	-0.00531693	-0.0575997	-0.00335144	0.0451324	-0.0754528	0.108524	-0.12244	0.000569511	-0.022742	0.0843621
57-33-95	106	12	6.68909	BB	3	Male	3	FJA	3	1957	1945	2002	0	2	20.147	0.00182452	-3.42785	-2.2978	0.172811	-0.154712	-0.655361	-0.624692	0.699135	-0.153669	-0.0143884	0.0561952	-0.0561062	-0.0900198	0.102373	-0.476033	0.0734249	0.0142559	-0.0235244	0.0265464	-0.0391571	-0.0523711	0.0272947	0.0415082	-0.212315	0.123463	0.0322918	0.0427822	-0.0101349	0.0791416	0.0422397	-0.125386	-0.0346529	-0.0438572	-0.0545478
57-33-96	100	12	0.689089	BB	3	Male	3	FJA	3	1957	1945	2002	0	2	20.101	-0.119941	-3.20844	-1.8447	0.14298	-0.432772	-0.398931	-0.659227	0.495615	-0.169629	0.244438	-0.100019	-0.197031	-0.100303	0.254389	-0.530491	0.0678909	0.116315	0.0292235	-0.0877676	-0.068303	0.225154	0.0864187	-0.0341225	-0.0680945	0.112513	0.00409024	0.064217	-0.0500077	0.0154241	0.0802625	-0.0537796	0.0265827	0.054489	0.0102499
57-33-99	110	12	10.6891	AA	1	Male	3	FJA	3	1957	1945	1001	2	0	20.846	-0.439993	-3.32621	-2.45581	0.406987	-0.75112	-0.656293	-0.652574	0.576638	-0.306461	0.0908545	-0.0543983	-0.296424	0.0244922	0.103163	-0.435987	-0.067102	0.0873331	0.0742896	-0.0193003	-0.0103531	-0.0196674	-0.0504436	-0.038643	-0.135915	-0.0149785	-0.0349455	0.0424065	-0.00546235	0.144709	-0.0615497	0.0692399	-0.0370056	-0.0432365	-0.0467876
57-34-01	104	12	4.68909	BB	3	Female	2	FJA	3	1957	1945	2002	0	2	18.982	-0.259233	-3.00738	-1.91474	0.657407	-0.453398	-0.545879	-0.542672	0.619679	-0.289745	0.176762	0.165918	-0.362115	-0.0454508	-0.0576599	-0.232939	0.0165592	-0.227383	-0.0479203	0.0100193	0.028817	0.0103974	-0.0473512	-0.0256703	-0.0105371	0.0459311	0.0312842	-0.00864812	0.0237786	0.0474216	-0.0392924	-0.0401692	0.000920486	-0.00454765	0.0480467
57-34-02	90	12	-9.31091	AB	2	Female	2	FJA	3	1957	1945	1002	1	1	21.774	0.0690461	-3.53628	-2.25899	-0.183819	-0.498337	-0.620974	-0.940257	0.564779	-0.177597	0.545155	-0.0668747	-0.365532	-0.106375	0.305702	-0.794587	0.140503	-0.156499	-0.00375345	0.0678138	-0.18469	0.0982071	-0.119612	0.199953	-0.146084	0.0660942	-0.055929	0.0463437	-0.0438008	-0.0226002	0.122686	-0.270108	0.166733	-0.0357951	-0.141826
57-34-03	90	9	-3.17721	AB	2	Female	2	FJA	3	1957	1948	1002	1	1	20.548	-0.252983	-3.39083	-2.60183	0.111805	-0.4505	-0.553691	-0.796957	0.621374	-0.136917	0.0477896	0.0405284	-0.336856	-0.116955	0.222974	-0.538675	0.100605	-0.102592	0.176652	-0.0110171	0.131118	0.119114	-0.0496989	0.0533448	0.00248196	0.0575101	-0.0433499	-0.0329837	-0.0445257	0.0626595	-0.0214018	-0.079819	0.0339928	0.0558265	0.0183673
57-34-04	84	7	-3.63045	AB	2	Female	3	FJA	3	1957	1950	1002	1	1	18.248	-0.425778	-3.26502	-2.25851	0.253382	-0.725524	-0.282784	-0.564433	0.685033	-0.182696	0.262983	-0.248528	-0.417879	-0.0355336	0.0403346	-0.331725	0.1251	-0.097584	0.0557625	-0.0289428	-0.113154	-0.013457	-0.104202	0.0208624	0.0106823	-0.0121245	-0.0419988	0.0219271	-0.000415152	-0.0199053	-0.117039	-0.0639443	-0.0651212	0.0263062	-0.108859
57-34-11	99	6	14.6996	AB	2	Male	3	FJA	3	1957	1951	1002	1	1	19.968	-0.0519774	-3.76058	-2.42869	-0.24436	-0.735549	-0.596267	-0.85392	0.707389	-0.093505	0.194079	-0.252606	-0.435563	-0.135883	0.239276	-0.693013	0.318269	-0.182616	0.122694	-0.0658177	0.0745865	0.132864	0.0753196	-0.00539017	-0.0778035	0.00296122	0.0192867	0.0111988	-0.162104	-0.0871291	0.13251	-0.189123	-0.0906008	-0.0277727	0.00847766
57-34-13	83	6	-1.30037	AB	2	Male	3	FJA	3	1957	1951	1002	1	1	18.7	-0.627938	-4.15738	-2.12114	-0.024092	-0.854435	-0.470206	-0.668206	0.667635	-4.21e-05	0.268811	-0.305418	-0.232525	-0.0943296	0.19126	-0.518511	0.145943	-0.147842	0.139515	0.147933	-0.0145414	0.0555278	0.0876672	-0.00232326	-0.0595566	0.0812649	0.000403206	0.00419518	-0.0122221	-0.00440766	0.0833879	-0.0997978	0.000841839	0.0400799	0.0156302
57-34-14	112	14	9.69352	AB	2	Female	3	FJA	3	1957	1943	1002	1	1	23.596	-0.425817	-3.46805	-1.89598	0.341281	-0.762891	-0.493747	-0.56652	0.742468	-0.133916	0.327112	-0.278325	-0.280923	-0.056401	0.177052	-0.444204	0.146652	-0.196047	0.0187762	-0.208863	0.290854	0.0431597	0.0767054	0.0708958	0.0344324	0.0524049	-0.0558522	-0.0306529	0.0393285	0.00615099	0.0714162	-0.128236	0.000302822	0.0112737	-0.0268566
57-34-21	81	7	-6.63045	AB	2	Male	3	FJA	3	1957	1950	1002	1	1	17.911	-0.155549	-3.58374	-2.68509	-0.361649	-0.618319	-0.701687	-0.724214	0.656317	-0.0660379	0.259159	-0.172171	-0.353683	-0.112603	0.272612	-0.66204	0.170014	-0.158602	-0.0375304	-0.0535169	-0.00596954	0.110888	0.0868259	0.0850725	-0.13342	0.120626	-0.0252063	-0.0257279	-0.107098	0.0189718	0.0362074	-0.132075	-0.0280582	0.0727757	0.0347882
57-34-28	79	7	-8.63045	AB	2	Male	3	FJA	3	1957	1950	1002	1	1	18.056	0.0992268	-3.803	-2.56317	-0.332842	-0.531957	-0.774554	-0.890165	0.705822	-0.028409	0.281974	-0.0783465	-0.356786	-0.0934032	0.247573	-0.744265	0.453881	-0.183226	0.0684068	-0.0379829	0.126567	-0.111347	0.00413313	0.0257493	-0.246996	0.110569	-0.0300235	0.0348132	0.0172486	0.0191586	0.0738184	-0.243498	-0.0178733	-0.0331208	0.00379435
57-34-29	87	8	-3.57447	AB	2	Male	3	FJA	3	1957	1949	1002	1	1	16.62	-0.472319	-3.21892	-1.91629	0.141808	-0.588706	-0.44703	-0.536529	0.706828	-0.294252	0.233133	-0.257198	-0.380105	0.017233	0.163124	-0.436995	0.106697	-0.00291893	0.0439162	-0.037178	-0.0996427	0.106758	-0.0199554	0.0130012	-0.00783708	-0.0112327	0.015348	-0.029346	0.00761247	0.0379172	0.0508456	-0.0474358	0.016009	-0.0561702	-0.0486498
57-34-35	90	8	-0.574475	AB	2	Male	3	FJA	3	1957	1949	1002	1	1	21.438	-0.316904	-3.29434	-2.62332	0.0526395	-0.872693	-0.29655	-0.854827	0.326742	-0.116712	0.168798	-0.117551	-0.285738	-0.132899	0.255181	-0.488518	0.142259	0.0124673	0.101318	-0.0763414	-0.0693391	-0.00192438	-0.0131146	0.097195	0.0437896	0.0211098	-0.031608	0.00908579	0.0125278	0.0783905	0.0623771	-0.132918	0.031629	-0.0210933	-0.058869
57-34-36	90	8	-0.574475	AB	2	Male	3	FJA	3	1957	1949	1002	1	1	18.743	0.00249605	-2.96571	-1.95488	0.123932	-0.368827	-0.422943	-0.637883	0.462222	-0.0622694	0.188506	-0.0260606	-0.356143	-0.134224	0.239851	-0.565584	0.297868	-0.0141222	0.0535333	-0.0976246	-0.0210781	-0.0411502	-0.00754057	-0.0212746	-0.0912892	0.0907427	-0.0575229	0.0196124	-0.0318707	0.0207268	0.128671	-0.202593	-0.0793688	0.055533	0.00759452
57-34-40	93	8	2.42553	AB	2	Male	3	FJA	3	1957	1949	1002	1	1	19.928	0.0526204	-3.4247	-2.37178	-0.0401113	-0.341292	-0.535521	-0.817038	0.714601	0.0533439	0.138594	0.0146668	-0.126387	-0.15955	0.257985	-0.572886	0.25934	-0.156398	0.0275447	0.10267	0.0138081	-0.136408	0.00392877	0.0680012	-0.0490879	0.0765965	-0.0751813	0.0191735	0.00595677	-0.0631632	0.0722285	-0.10544	-0.0516513	0.0553973	-0.0675768
57-34-44	95	8	4.42553	AA	1	Male	3	FJA	3	1957	1949	1001	2	0	19.665	-0.393376	-3.09712	-2.13284	-0.0830586	-0.573925	-0.45926	-0.585542	0.476975	0.0261104	0.134997	-0.178931	-0.338081	-0.150111	0.204486	-0.597436	0.340399	-0.0474344	-0.0288024	0.0637178	0.123201	-0.0535387	0.0699717	-0.0887446	0.0127691	0.100478	0.0541606	-0.0502807	0.0105595	0.0809029	0.0959616	-0.206466	-0.00704028	-0.0570009	0.145808
57-34-54	94	8	3.42553	AA	1	Male	3	FJA	3	1957	1949	1001	2	0	22.575	0.15561	-3.79766	-2.85839	-0.429004	-0.748018	-0.540755	-0.884268	0.622765	0.0511835	0.187651	-0.187634	-0.26098	-0.15858	0.237094	-0.752661	0.488206	-0.176569	0.0724673	-0.0378513	-0.011288	-0.0241745	-0.030522	0.0631938	-0.105257	0.15214	-0.0288919	-0.0125914	0.0265884	-0.0100798	0.136424	-0.265716	0.0263097	0.0153304	-0.0325167
57-34-56	94	8	3.42553	AB	2	Male	3	FJA	3	1957	1949	1002	1	1	21.249	-0.567256	-4.05052	-3.11938	-0.0918641	-0.925289	-0.634107	-0.984123	0.69518	-0.131223	0.208574	-0.336849	-0.506407	-0.124062	0.204924	-0.563859	0.092732	0.0390144	0.0708156	-0.0133017	-0.0532115	-0.0316132	0.055286	-0.146008	-0.0855814	0.0694138	-0.0153224	-0.0357391	0.0744129	0.0481369	0.0505586	-0.184413	0.0799691	-0.0361469	0.0249596
57-34-69	94	9	0.822789	AB	2	Male	3	FJA	3	1957	1948	1002	1	1	19.622	-0.3391	-3.76677	-2.5812	0.468042	-0.87334	-0.579127	-0.800404	0.515581	-0.267126	0.228562	-0.0460567	-0.46487	-0.00458465	0.0679546	-0.223921	0.142616	0.0641016	0.0253635	-0.0327191	0.0234932	0.0406045	-0.0657419	0.0941932	-0.117334	0.0602747	-0.0196138	0.00960223	0.00995644	0.0611544	-0.0305127	-0.0393785	-0.00332054	-0.00532282	0.0574905
57-34-72	89	10	-6.47822	AB	2	Male	3	FJA	3	1957	1947	1002	1	1	20.025	-0.642233	-3.20202	-3.03943	0.0281407	-0.873944	-0.538911	-0.591383	0.0311795	-0.086949	0.236588	-0.401008	-0.275685	-0.0445953	0.0931081	-0.238823	-0.00400246	0.0176126	0.0134067	0.0561271	-0.0217481	0.0435824	0.051874	-0.187042	0.137691	0.0745389	0.0052245	0.00877929	0.0261183	0.00270531	-0.0188758	-0.0157298	-0.00922042	-0.0626065	-0.0366654
57-34-73	108	10	12.5218	AB	2	Male	3	FJA	3	1957	1947	1002	1	1	20.632	-0.109365	-2.51653	-2.21294	0.585958	-0.385984	-0.439625	-0.232854	0.598625	-0.0980671	0.176008	-0.210133	-0.16272	-0.132109	0.0917905	-0.280964	-0.0107585	-0.051473	-0.0343506	-0.0211905	-0.0747895	0.0506566	-0.0152176	-0.0781477	0.118151	-0.00915474	-0.00649673	0.0704879	-0.119823	0.0470825	-0.0201031	-0.0570903	-0.0128954	0.015448	-0.090688
57-34-75	102	11	4.48752	AB	2	Male	3	FJA	3	1957	1946	1002	1	1	21.339	-0.733976	-3.49058	-2.78027	0.308926	-0.874	-0.746049	-0.751163	0.331248	-0.333797	0.231665	-0.133619	-0.446974	-0.0190037	0.267008	-0.470363	0.0192079	0.223588	0.0121936	0.0532815	0.0719686	-0.0575843	0.0519436	-0.0849841	-0.0321934	0.153162	-0.0407056	0.0341352	-0.0740427	0.0464625	0.0534798	-0.0869849	0.0211493	0.0682267	-0.0371321
57-34-82	98	12	-1.31091	AB	2	Male	3	FJA	3	1957	1945	1002	1	1	20.565	-0.365152	-3.54303	-2.57909	0.262836	-0.542578	-0.849986	-0.833537	0.890514	-0.26048	0.22288	-0.219134	-0.625968	0.0880001	0.11458	-0.490934	0.00817007	-0.0114047	0.0160476	-0.0181525	-0.0304186	0.025813	-0.0069799	0.0788997	-0.00969897	0.0150166	-0.00943206	0.00306974	-0.0263526	0.0684606	0.000942258	-0.035408	0.00518782	0.0217173	-0.00185213
57-34-88	91	12	-8.31091	AB	2	Male	3	FJA	3	1957	1945	1002	1	1	22.895	0.143486	-3.59079	-3.14614	-0.156035	-0.947698	-0.708557	-0.971977	0.509039	-0.167028	0.277063	-0.355996	-0.223179	-0.121399	0.33984	-0.878196	0.20183	-0.0618283	0.0354122	-1.46e-05	-0.0316163	-0.000349288	-0.0291185	0.00837886	-0.159307	0.0914784	0.0120244	0.00113551	-0.095094	0.0266545	0.0631271	-0.317108	0.0939778	-0.0640852	-0.012395
57-34-91	100	12	0.689089	BB	3	Male	3	FJA	3	1957	1945	2002	0	2	22.365	-0.00456974	-4.2526	-2.26781	-0.0934345	-0.673695	-0.815725	-0.815487	0.788507	-0.041906	0.0236523	-0.167333	-0.34307	-0.0537746	0.278527	-0.62985	0.173485	-0.131737	-0.0264391	0.142684	0.046906	0.0439301	0.0352355	0.00357963	-0.0128699	0.0112167	-0.015732	0.0208308	-0.0846831	0.0391688	0.059271	-0.11572	0.00161663	0.108663	0.052091
59-40-01	78	6	-6.30037	AB	2	Male	3	FJA	3	1959	1953	1002	1	1	18.696	-0.535566	-3.40684	-2.57742	-0.119085	-0.929127	-0.557376	-0.724164	0.468586	-0.116374	0.240114	-0.314202	-0.240968	-0.106462	0.231993	-0.542575	0.136745	0.00671931	0.0214237	-0.0374486	-0.00610205	-0.0706324	-0.0517415	-0.0556561	-0.0272731	0.0500947	0.00418153	0.0180491	-0.0353515	0.0163119	0.0959833	-0.240403	0.0479209	-0.0649395	0.0216976
59-40-02	84	6	-0.300369	BB	3	Male	3	FJA	3	1959	1953	2002	0	2	18.035	-0.0913262	-3.54867	-2.54838	0.00242598	-0.374897	-0.520906	-0.793089	0.644643	0.107277	0.163554	0.0731371	-0.219998	-0.0898567	0.269013	-0.647778	0.293627	-0.146988	-0.0224625	0.198585	-0.121393	-0.0450022	-0.0539512	0.129074	-0.163644	0.143631	-0.0636959	-0.00545581	-0.115707	0.114246	0.0425221	-0.168844	-0.0340185	0.0643412	0.0356226
59-40-03	86	7	-1.63045	AB	2	Female	3	FJA	3	1959	1952	1002	1	1	18.659	-0.246186	-3.73267	-2.89333	-0.0762398	-0.688186	-0.659826	-0.673741	0.692785	-0.171816	0.225657	-0.313012	-0.320533	-0.159281	0.150162	-0.521588	0.177551	-0.0541311	0.0259976	0.0206944	0.0406569	0.0470043	-0.0516415	-0.0870614	-0.0229117	0.0764719	0.000761372	-0.0126433	0.044933	0.0643104	0.0688804	-0.219795	0.0905232	0.0143671	-0.031728
59-40-05	83	7	-4.63045	AB	2	Male	3	FJA	3	1959	1952	1002	1	1	19.02	0.0686703	-3.60445	-2.35558	-0.210993	-0.509225	-0.581398	-0.911686	0.537614	-0.0493862	0.09264	-0.0463312	-0.296444	-0.144315	0.296251	-0.631219	0.115567	-0.109096	-0.0261678	0.0432847	0.0367503	0.0266431	0.0332506	0.10843	-0.231403	0.140767	-0.0283942	0.047433	0.00261726	-0.0499183	0.0891312	-0.127755	0.0161122	0.0218852	0.0739837
59-40-07	88	7	0.369555	AB	2	Male	3	FJA	3	1959	1952	1002	1	1	18.623	-0.151015	-3.94588	-2.34811	-0.22465	-0.545101	-0.477686	-0.820075	0.743309	-0.0694639	0.183323	-0.455178	-0.305337	-0.109031	0.23326	-0.637995	0.355471	-0.155438	0.130076	0.00588791	-0.0407617	-0.00538401	0.0276591	0.154535	-0.0948374	0.0794486	-0.0281439	0.0445683	-0.0270825	0.000415835	0.0792414	-0.176562	0.00637417	-0.0561079	-0.0401985
59-40-08	89	7	1.36955	BB	3	Male	3	FJA	3	1959	1952	2002	0	2	20.447	-0.636742	-3.65156	-3.21653	0.0557706	-0.856006	-0.555087	-0.932043	0.396104	-0.256517	0.200716	-0.377755	-0.398636	-0.0818277	0.205768	-0.323975	-0.159767	0.0662453	0.0379288	0.0118108	-0.0419477	-0.0951289	0.115899	-0.0670617	-0.236205	0.148117	-0.0199121	0.0277896	-0.031254	0.0571161	-0.0151014	-0.129076	-0.0225206	-0.0150951	-0.0449045
59-40-09	90	7	2.36955	AB	2	Male	3	FJA	3	1959	1952	1002	1	1	19.848	0.092374	-3.72708	-2.63361	0.0928767	-0.674362	-0.741439	-0.959348	0.687154	-0.0765687	0.276855	0.028176	-0.263493	-0.0118667	0.236031	-0.60126	0.294541	-0.220553	-0.0169511	-0.0162181	0.0060985	-0.0208121	-0.0514555	0.203221	-0.140663	0.02812	-0.0109353	0.0310393	-0.0220827	-0.00967603	0.108049	-0.158687	-0.0484695	0.0593541	-0.0201985
59-40-10	96	8	5.42553	AB	2	Female	3	FJA	3	1959	1951	1002	1	1	19.798	-0.368359	-3.29579	-2.27357	0.260305	-0.5637	-0.417353	-0.596576	0.327609	-0.185039	0.168586	-0.203713	-0.249104	-0.080635	0.084777	-0.389338	-0.0800194	0.151995	0.0561856	-0.0709884	-0.0399237	0.0306061	0.0457201	0.0665531	-0.0777263	0.098299	-0.0228416	-0.0343678	0.0130609	0.0170624	0.0362163	-0.0986659	-0.0100687	-0.0153786	0.0825627
59-40-11	85	8	-5.57447	BB	3	Male	3	FJA	3	1959	1951	2002	0	2	20.961	-0.504078	-3.81537	-2.51392	-0.116776	-0.880666	-0.53336	-0.633205	0.366277	-0.151245	0.293297	-0.444679	-0.355989	-0.126212	0.256778	-0.582574	0.199752	-0.10736	0.0311129	-0.0360838	-0.025995	-0.0560735	0.0495076	-0.0575459	-0.161459	0.126947	-0.0232173	0.0115743	-0.000459159	0.00658326	0.0681015	-0.198566	-0.0651901	-0.0477887	-0.0379803
59-40-18	90	8	-0.574475	BB	3	Male	3	FJA	3	1959	1951	2002	0	2	20.177	-0.850547	-3.63737	-3.17521	0.0971648	-0.822792	-0.502624	-0.718745	0.365789	-0.120804	0.257342	-0.350921	-0.44965	0.000674889	0.111104	-0.225997	0.0865785	-0.00294644	0.0021813	0.0270341	0.0389945	0.0180859	0.0171301	-0.0685966	0.0267059	0.0245009	0.0259221	-0.0129773	0.00647949	0.00270355	-0.0527829	-0.111895	-0.0157096	-0.0550153	-0.0406221
59-40-19	91	8	0.425525	AB	2	Male	3	FJA	3	1959	1951	1002	1	1	21.52	-0.481107	-4.07062	-2.8247	-0.261	-0.842782	-0.411153	-1.04545	0.804363	0.0303352	0.294698	-0.205527	-0.478105	-0.0167088	0.149838	-0.586355	0.182908	-0.215931	0.0253978	0.0107301	-0.0201382	0.0427968	0.00579111	0.0127683	-0.0501927	-0.0400917	0.00358823	-0.0243372	0.0237742	0.0147396	0.051698	-0.235384	-0.0243461	0.0249556	-0.052287
59-40-21	95	8	4.42553	BB	3	Male	3	FJA	3	1959	1951	2002	0	2	19.966	-0.459634	-3.73581	-2.76202	0.0424636	-0.548299	-0.457921	-0.768652	0.485383	-0.244972	0.234335	-0.126488	-0.280219	-0.0383568	0.172433	-0.408333	0.0175459	-0.0354373	0.0519552	0.056749	-0.0493364	0.0858911	0.00816317	-0.078578	-0.0283024	0.0835308	-0.0222571	0.0197113	-0.0290478	0.0499603	0.0450058	-0.147431	0.110929	-0.05683	0.0698181
59-40-23	103	8	12.4255	BB	3	Male	3	FJA	3	1959	1951	2002	0	2	20.514	-0.313017	-3.31415	-2.62007	0.165931	-0.57735	-0.419722	-0.645026	0.518267	-0.212227	0.244288	-0.125019	-0.354604	-0.0442007	0.0953483	-0.393912	0.164499	0.0382979	-0.0388539	-0.0571434	-0.112891	-0.0661386	0.130519	-0.0349585	0.0230214	0.0388406	-0.0184519	0.0257743	-0.0194064	0.0817319	0.00363078	-0.14663	0.0353399	0.0241126	-0.0217633
59-40-24	104	8	13.4255	AB	2	Male	3	FJA	3	1959	1951	1002	1	1	18.207	-0.461365	-3.37579	-2.66941	0.203573	-0.807977	-0.386196	-0.708782	0.559889	-0.214027	0.208409	-0.270579	-0.484285	-0.067588	0.0904736	-0.343949	0.127208	-0.0865181	0.0314525	-0.00493489	-0.0702889	0.125678	0.0609648	-0.100754	-0.0578722	0.069916	-0.0441769	-0.0129579	0.0126523	0.110607	-0.0339092	-0.0367228	0.0658924	0.0107935	-0.0106966
59-40-25	109	8	18.4255	BB	3	Male	3	FJA	3	1959	1951	2002	0	2	18.741	-0.318837	-3.33293	-1.95494	0.306589	-0.701043	-0.338655	-0.467457	0.877098	-0.177764	0.12409	-0.211196	-0.17547	0.0228881	0.135442	-0.357755	0.00802144	-0.168916	0.0722626	-0.0639429	-0.0671872	0.327245	0.0180776	-0.0362686	-0.018443	-0.0126156	-0.0301314	0.00214292	-0.0434072	0.0464786	-0.105162	0.0686139	-0.0100219	0.0813103	-0.0980793
59-40-27	93	9	-0.177211	AB	2	Female	3	FJA	3	1959	1950	1002	1	1	20.462	0.111779	-3.2259	-2.51213	0.146368	-0.53203	-0.451385	-0.646541	0.668009	-0.182219	0.292073	-0.194176	-0.285319	-0.142129	0.164497	-0.46763	0.110892	-0.0942356	-0.0150505	-0.0443109	-0.00807803	-0.0111871	-0.0863124	-0.0369456	-0.0947455	0.109245	-0.0718563	0.0123789	-0.0690687	-0.0541312	0.135908	-0.15953	-0.0662984	0.016084	-0.110983
59-40-28	104	9	10.8228	BB	3	Female	3	FJA	3	1959	1950	2002	0	2	19.897	-0.41253	-3.42732	-2.78808	0.353515	-0.51073	-0.624796	-0.597655	0.554024	-0.337082	0.186433	-0.216125	-0.417876	-0.0182616	0.180524	-0.346092	-0.0584659	0.154399	-0.0355113	0.0525213	-0.0553897	0.024858	0.0610083	-0.107479	0.0652713	0.107343	-0.00131024	0.0492553	-0.0952391	0.13229	-0.0327422	-0.0257619	-0.0378886	-0.029153	0.0237084
59-40-29	105	9	11.8228	AB	2	Female	3	FJA	3	1959	1950	1002	1	1	22.084	-0.197376	-3.77831	-2.74702	0.0588897	-0.684356	-0.670203	-0.862718	0.771537	-0.197266	0.329653	-0.183446	-0.479161	-0.0650909	0.283925	-0.644224	0.214835	-0.00178828	0.0540225	-0.0277705	-0.0436505	-0.089205	0.068617	0.006623	-0.113339	0.114559	0.0126843	-0.0112005	-0.0692344	0.0450339	0.0034996	-0.201114	-0.00778807	0.0642572	0.0627735
59-40-30	105	9	11.8228	AB	2	Female	3	FJA	3	1959	1950	1002	1	1	21.2	-0.491679	-2.98103	-2.90554	0.165972	-0.701479	-0.217058	-0.617004	0.216494	-0.28651	0.238496	-0.18564	-0.0842416	-0.103694	0.116339	-0.433516	0.0801586	0.092731	0.0367298	-0.0219215	-0.0320148	-0.0592793	0.0303651	-0.0717528	0.0844189	0.0769967	-0.0205428	-0.0526367	0.070076	0.123854	0.0154079	-0.0760266	0.0689657	-0.0437727	-0.0491119
59-40-31	107	9	13.8228	AB	2	Female	3	FJA	3	1959	1950	1002	1	1	21.7	-0.549259	-3.47661	-3.01178	-0.0995313	-0.810362	-0.29735	-0.85336	0.301531	-0.350246	0.289459	-0.192074	-0.388481	-0.0972479	0.108211	-0.407091	-0.0831804	0.272947	-0.0029411	-0.0089598	-0.0854376	-0.00389608	0.0119994	0.040243	-0.0382286	0.127742	-0.0581106	0.0153783	0.0275497	0.0181345	0.0537253	-0.1647	0.050264	-0.138815	-0.0199262
59-40-39	92	9	-1.17721	AB	2	Male	3	FJA	3	1959	1950	1002	1	1	21.267	-0.51543	-3.55244	-2.67342	-0.227021	-0.959264	-0.39597	-0.738164	0.337718	-0.0963905	0.205474	-0.271541	-0.267204	-0.178573	0.244237	-0.698231	0.271942	-0.0157122	0.0663468	-0.0987247	-0.110109	-0.0129137	0.0281157	-0.00735255	-0.0589711	0.187969	-0.0385862	0.0324804	0.0450648	0.0832621	0.0475872	-0.246277	0.0990066	-0.0696324	0.013488
59-40-40	93	9	-0.177211	BB	3	Male	3	FJA	3	1959	1950	2002	0	2	19.022	-0.181726	-3.69759	-2.50446	-0.116896	-0.744687	-0.64155	-0.61068	0.377593	-0.0936265	0.175099	-0.17965	-0.350354	-0.104042	0.230018	-0.453616	0.0312769	0.034897	0.0352899	-0.139134	0.0270103	0.0410845	0.0368546	0.0422421	-0.0870578	0.171805	-0.0296456	0.0513781	-0.0205785	0.0597606	-0.00597545	-0.101121	-0.073952	-0.0324297	-0.0464114
59-40-42	94	9	0.822789	AB	2	Male	3	FJA	3	1959	1950	1002	1	1	20.725	-0.508834	-3.58858	-2.43393	-0.0701722	-0.957494	-0.646115	-0.650115	0.464903	-0.239231	0.246012	-0.278522	-0.446716	-0.0313567	0.191114	-0.425139	0.0738669	-0.128354	-0.0202263	-0.0520941	-0.0528066	-0.020817	0.0420863	-0.0685119	-0.0170473	0.0990741	-0.0221018	0.0361561	-0.0156823	0.0449636	0.0133279	-0.102033	0.0405484	-0.0443544	-0.0396748
59-40-43	95	9	1.82279	AA	1	Male	3	FJA	3	1959	1950	1001	2	0	19.571	-0.328667	-3.22374	-2.19529	0.109118	-0.836211	-0.401694	-0.454565	0.589247	-0.0940854	0.225753	-0.277536	-0.274115	-0.119285	0.10798	-0.428948	0.206078	-0.222295	0.0651682	0.0716453	0.137136	0.0760361	0.0235315	-0.0348897	-0.0766739	0.108071	-0.0129373	-0.00733668	0.0252845	0.0648893	0.0281546	-0.1112	-0.0755024	0.0451315	-0.0965912
59-40-44	95	9	1.82279	BB	3	Male	3	FJA	3	1959	1950	2002	0	2	20.12	-0.144559	-3.51137	-2.23776	-0.393728	-0.49462	-0.597162	-0.881924	0.532978	0.068151	0.24739	-0.153887	-0.457915	-0.151804	0.39817	-0.712779	0.140957	-0.0685169	0.165821	-0.0222678	-0.0464349	-0.00377615	-0.0226802	0.0121358	-0.0877695	0.166555	-0.048532	0.018712	-0.0697927	-0.0197246	0.0807693	-0.154716	-0.00874526	0.087222	-0.0155192
59-40-45	97	9	3.82279	AB	2	Male	3	FJA	3	1959	1950	1002	1	1	20.036	-0.424157	-3.82878	-2.21519	-0.14187	-0.607436	-0.520808	-0.68043	0.749014	-0.048926	0.227637	-0.170266	-0.438879	-0.0555112	0.256679	-0.545273	0.108666	-0.102535	0.00551704	0.0275914	-0.0438149	-0.0643129	0.0582655	0.0564688	-0.0769081	0.0524307	-0.025819	0.00654112	-0.0204467	-0.00568511	-0.00598384	-0.109135	-0.0516912	-0.0588645	-0.0624877
59-40-47	99	9	5.82279	AA	1	Male	3	FJA	3	1959	1950	1001	2	0	21.075	-0.681735	-3.67021	-2.37474	-0.0292873	-0.652867	-0.541273	-0.75422	0.673871	-0.058741	0.199906	-0.043711	-0.336209	-0.0771305	0.149288	-0.578984	0.231888	-0.112722	0.0648485	-0.0534477	0.123498	-0.016554	0.00427659	0.207176	-0.0563017	0.0672835	-0.053138	0.0444768	0.00245407	0.0632205	0.0254938	-0.145235	0.0121112	-0.0111103	-0.0362754
59-40-48	100	9	6.82279	BB	3	Male	3	FJA	3	1959	1950	2002	0	2	20.154	-0.267471	-3.59692	-2.69841	0.261754	-0.791206	-0.418839	-0.739552	0.434493	-0.200065	0.154816	-0.0896529	-0.199303	-0.075674	0.0750597	-0.34417	0.216037	-0.0438906	0.0480242	-0.0981348	0.0765731	0.108666	-0.00659504	0.0951352	0.0505044	-0.0666179	-0.0131878	-0.0310315	0.0512934	0.0139732	-0.0116641	-0.023576	-0.0202785	-0.0101201	0.00916987
59-40-54	96	10	0.521781	AA	1	Female	3	FJA	3	1959	1949	1001	2	0	20.985	0.227302	-3.39048	-2.48255	-0.0182742	-0.312527	-0.597213	-0.956616	0.687981	0.0423848	0.0700495	-0.138533	-0.21676	-0.0846463	0.275753	-0.589221	0.229689	-0.189262	0.0520907	-0.0134319	0.0760788	0.0283315	0.0067528	0.0861931	-0.165913	0.0744032	-0.0229073	0.0273335	0.0204716	-0.0294946	0.0983532	-0.148214	-0.0730803	0.047523	-0.0703018
59-40-55	100	10	4.52178	AB	2	Female	3	FJA	3	1959	1949	1002	1	1	19.493	-0.398684	-3.4286	-2.30765	0.0730356	-0.515494	-0.344969	-0.699661	0.71282	-0.225708	0.1927	-0.355563	-0.370669	-0.030217	0.078499	-0.267537	0.0149979	-0.141539	0.0226552	-0.0481609	-0.0709213	0.0838553	0.0293869	-0.101947	-0.0679115	-0.0625758	-0.0196719	-0.0193493	0.0292552	0.0252788	-0.00416217	-0.0649556	0.0158999	-0.0655819	0.0194462
59-40-56	101	10	5.52178	AB	2	Female	3	FJA	3	1959	1949	1002	1	1	20.233	-0.0579299	-3.30914	-2.52267	-0.0988541	-0.80754	-0.547008	-0.683355	0.506643	-0.124521	0.0408111	-0.145912	-0.287742	0.0138518	0.139574	-0.464088	0.278771	-0.160358	0.00112156	-0.123857	0.0041389	-0.0116198	0.0319939	-0.0475484	0.0376647	0.0359658	-0.00591037	-0.0128035	-0.0410069	0.0335143	-0.0234872	-0.172437	-0.0457003	0.0158844	0.0712016
59-40-57	102	10	6.52178	BB	3	Female	2	FJA	3	1959	1949	2002	0	2	22.638	-0.255519	-3.49494	-2.68942	0.145654	-0.76831	-0.672315	-0.796843	0.574842	-0.227881	0.214995	-0.0595224	-0.508631	-0.0423954	0.141649	-0.496974	0.0258647	-2.31e-05	-0.0125718	0.119533	-0.0714494	-0.0108518	-0.0170851	-0.143851	-0.0188633	0.126769	-0.00505181	0.044376	0.0623841	-0.00959699	0.0287535	-0.117708	0.120111	-0.0500601	0.0292815
59-40-58	82	10	-13.4782	AA	1	Male	3	FJA	3	1959	1949	1001	2	0	19.341	-0.194259	-3.50419	-2.73039	-0.0822612	-0.874969	-0.624335	-0.926641	0.502941	-0.120716	0.29357	-0.261139	-0.431903	-0.0604481	0.287352	-0.662186	0.00551635	-0.190336	0.102005	-0.000451241	0.0571382	-0.00896624	0.00549237	0.0778258	-0.15849	0.192611	-0.0285855	0.0619224	0.0118265	0.00964503	0.0275441	-0.207467	0.109467	0.0865853	-0.0130546
59-40-59	89	10	-6.47822	BB	3	Male	3	FJA	3	1959	1949	2002	0	2	18.637	-0.681244	-3.21537	-2.45374	0.0402012	-0.61124	-0.499285	-0.632893	0.709261	-0.169263	0.24701	-0.18264	-0.456056	0.00346177	0.142563	-0.588804	0.276281	-0.1301	-0.0146761	0.017507	0.0134607	0.0608707	0.0216747	-0.0212505	-0.003945	-0.0186143	-0.023936	0.00695507	0.0538431	0.0532459	-0.0166911	-0.161237	-0.0226497	0.0141162	-0.0181286
59-40-60	90	10	-5.47822	AB	2	Male	3	FJA	3	1959	1949	1002	1	1	20.068	-0.220759	-3.47014	-2.15554	-0.0401511	-0.568681	-0.71302	-0.829598	0.799136	-0.016533	0.305643	-0.131952	-0.530937	-0.0945097	0.314457	-0.709131	0.108631	-0.140774	0.144142	-0.0144579	-0.089514	-0.00366515	-0.00859096	0.00704968	-0.0417548	0.122318	-0.0521133	0.0347186	-0.049249	-0.0139095	0.115913	-0.13325	0.0154276	-0.0125093	0.000554975
59-40-64	94	10	-1.47822	BB	3	Male	3	FJA	3	1959	1949	2002	0	2	20.348	-0.117801	-3.90754	-2.45907	-0.0712629	-0.604714	-0.61388	-0.739462	0.693623	-0.0950532	0.194272	-0.36981	-0.156884	-0.118434	0.246414	-0.639314	0.252309	-0.122549	-0.0238538	0.0583746	0.00839211	0.106902	-0.0552169	-0.12955	0.0226672	0.0839436	0.00854848	-0.00793785	-0.0209768	-0.00385436	0.152769	-0.217265	-0.00899576	-0.0579202	0.142779
59-40-65	94	10	-1.47822	AB	2	Male	3	FJA	3	1959	1949	1002	1	1	18.939	0.0651183	-3.26818	-2.4651	0.0987211	-0.529433	-0.322758	-0.800387	0.763997	-0.113181	0.152135	0.101767	-0.376665	-0.102046	0.147918	-0.531171	0.217091	-0.151838	0.0876641	-0.0190422	0.000363746	0.000664408	0.00839493	0.0467874	-0.00530178	0.0632989	-0.0565279	-0.0169022	-0.00387991	0.0513471	0.030461	-0.161064	-0.0111776	0.0116153	-0.0160475
59-40-66	95	10	-0.478219	AB	2	Male	3	FJA	3	1959	1949	1002	1	1	19.291	-0.0899309	-4.19031	-2.0272	-0.109168	-0.620663	-0.609425	-0.882163	0.849803	-0.0822565	0.291705	0.0916044	-0.405764	-0.0618166	0.238763	-0.654684	0.290149	-0.138668	0.115252	0.169509	0.129614	0.134532	0.0196224	0.159884	-0.137498	0.130932	-0.0522167	0.0431401	-0.0446408	0.0375304	0.109543	-0.19559	0.00101795	-0.00876969	-0.0164773
59-40-69	96	10	0.521781	BB	3	Male	3	FJA	3	1959	1949	2002	0	2	20.149	-0.277177	-4.22241	-2.2026	-0.116058	-0.699568	-0.518302	-0.925009	0.542488	-0.0541392	0.450032	-0.166088	-0.343873	-0.031676	0.205048	-0.738945	0.406377	-0.159015	0.0704023	0.126863	-0.12285	0.104642	0.191544	-0.0336305	0.054478	0.0643073	-0.0304381	0.0285646	-0.0332603	0.0698853	0.102584	-0.247255	0.0831369	-0.0469778	0.0184818
59-40-70	97	10	1.52178	BB	3	Male	3	FJA	3	1959	1949	2002	0	2	21.904	-0.453446	-3.74194	-2.65031	0.0409139	-0.816983	-0.860383	-0.889937	0.746126	-0.124611	0.342102	-0.272795	-0.492752	-0.0664012	0.284643	-0.674677	0.288663	-0.123703	0.117354	0.0311173	-0.132466	0.017939	0.0856863	-0.0715251	0.0842481	0.118069	-0.0154059	0.0402381	-0.0648192	0.0481612	0.0577816	-0.163262	-0.0411305	-0.0350293	0.0678467
59-40-71	98	10	2.52178	AA	1	Male	3	FJA	3	1959	1949	1001	2	0	18.467	-0.0220119	-3.51508	-2.17481	0.0863783	-0.501753	-0.370561	-0.607462	0.628384	-0.214034	0.0698277	-0.135582	-0.186291	-0.182314	0.176198	-0.364206	0.204223	0.0144582	-0.0645955	0.075913	-0.110138	0.200897	0.0099447	0.0433679	-0.0656696	0.0966794	-0.0512386	-0.0565308	0.00377655	-0.0196388	0.0855113	-0.153469	-0.0744537	-0.0480719	0.16713
59-40-72	98	10	2.52178	AA	1	Male	3	FJA	3	1959	1949	1001	2	0	21.823	-0.554237	-3.6194	-2.65746	-0.156692	-0.763264	-0.525375	-0.832679	0.738952	-0.192399	0.432511	-0.220659	-0.52033	-0.0445351	0.166485	-0.499425	0.27203	-0.181229	0.000875195	-0.0258925	0.0519487	0.131615	0.063795	0.0249012	-0.0757089	0.0651343	-0.0363792	0.00795725	0.0187303	-0.0216443	-0.0316788	-0.0700842	-0.0511709	0.0126324	-0.0899343
59-40-73	99	10	3.52178	AB	2	Male	3	FJA	3	1959	1949	1002	1	1	21.235	0.057933	-3.85771	-2.67248	0.262154	-0.712785	-0.566711	-0.850142	0.846967	-0.24675	0.352102	-0.0120374	-0.370324	-0.101338	0.215554	-0.712597	0.14873	-0.139787	0.0551276	-0.0371386	-0.0615309	0.0627757	-0.160085	0.151519	-0.0759645	0.0917311	-0.0313248	0.0424253	-0.01877	-0.0300565	0.167357	-0.179129	-0.0513819	0.0607037	-0.0870289
59-40-74	101	10	5.52178	AB	2	Male	3	FJA	3	1959	1949	1002	1	1	19.688	-0.67981	-3.19148	-2.70682	0.498625	-0.493529	-0.546872	-0.525662	0.294452	-0.419711	0.371149	-0.308617	-0.334098	0.0650273	0.0519724	-0.158719	0.0278929	0.0310184	-0.0150424	0.0213462	-0.10487	-0.0348271	-0.0335686	-0.0736979	0.114954	-0.0394403	-0.0126627	-0.00631335	0.0298556	-0.0971253	0.0383251	-0.0355107	0.0110802	-0.00103527	0.05615
59-40-76	103	10	7.52178	AB	2	Male	3	FJA	3	1959	1949	1002	1	1	20.729	-0.315745	-3.89737	-2.64493	0.40743	-0.854191	-0.702373	-0.773436	0.904414	-0.215453	0.140696	-0.10528	-0.47997	-0.00598542	0.118618	-0.294741	0.0839517	-0.102633	-0.00433941	0.0307367	-0.0405702	0.0384364	-0.0650514	0.0327506	-0.081827	0.0994702	0.00222417	-0.0249608	0.00729492	0.0545946	-0.0602168	-0.013708	-0.00399652	0.0756489	-0.024521
59-40-77	106	10	10.5218	AB	2	Male	3	FJA	3	1959	1949	1002	1	1	20.668	-0.391402	-3.5339	-2.83542	0.260668	-0.526267	-0.389844	-0.686312	0.581227	-0.248193	0.188352	0.0393713	-0.282383	-0.0909598	0.102557	-0.24477	-0.0413521	0.0822033	0.0150195	0.10287	-0.0767156	0.0082279	-0.127291	0.105067	-0.0500277	0.144216	0.00332431	0.012855	-0.0332744	0.0145149	-0.00657734	-0.0805639	0.00136722	0.0156031	-0.046205
59-40-78	94	10	-1.47822	BB	3	Male	3	FJA	3	1959	1949	2002	0	2	19.99	0.0191816	-3.47688	-2.69867	-0.0705968	-0.748222	-0.65236	-0.76712	0.36448	-0.181258	0.141664	-0.266163	-0.389197	-0.0115312	0.126866	-0.485906	0.179931	-0.138291	0.0826888	0.00899752	-0.073413	0.0400586	-0.0253176	-0.0988988	-0.10674	0.156499	-8.01e-05	-0.0026723	-0.106585	0.127164	0.0418484	-0.160049	0.0687061	0.075998	-0.133405
59-40-81	99	12	-0.310911	BB	3	Female	3	FJA	3	1959	1947	2002	0	2	21.376	-0.385792	-4.21704	-2.49394	-0.404654	-0.705991	-0.614263	-0.860089	0.702211	-0.162662	0.468846	-0.384372	-0.261699	-0.0951265	0.320089	-0.757514	0.238091	-0.221951	0.0272845	0.0350503	0.0408151	0.0941827	0.179849	-0.0104982	-0.0662851	0.0291795	-0.0120065	-0.0413323	-0.0519067	0.057711	0.0096122	-0.116314	-0.0446054	0.060433	-0.0550048
59-40-82	115	12	15.6891	AB	2	Female	3	FJA	3	1959	1947	1002	1	1	24.02	-0.178686	-4.06794	-2.65889	0.045621	-0.610254	-0.488178	-1.04327	0.884794	-0.0959913	0.182671	0.185578	-0.531407	0.0382232	0.159127	-0.57298	0.086378	-0.340488	0.0525311	0.0319636	-0.0171434	-0.00213048	-0.180092	0.13977	-0.0588665	-0.00908653	-0.0106319	-0.0112566	-0.0103471	-0.0463408	0.0814978	-0.0493047	0.116306	0.0514784	-0.0598955
59-40-85	105	12	5.68909	BB	3	Male	3	FJA	3	1959	1947	2002	0	2	18.395	-0.190218	-2.63931	-2.21989	0.539759	-0.49451	-0.65892	-0.372528	0.838752	-0.316014	0.226781	-0.266102	-0.388752	-0.0212347	0.111379	-0.404121	0.0761689	-0.00206603	-0.0122485	-0.00763813	-0.013352	-0.0589892	0.0635421	-0.01512	0.0801581	-0.0339602	0.0166087	0.0488622	0.0354317	0.0152792	-0.0521399	-0.0163474	0.0398191	0.0117716	0.0268789
59-40-86	106	12	6.68909	BB	3	Male	3	FJA	3	1959	1947	2002	0	2	18.992	-0.362559	-3.48462	-2.45356	0.194832	-0.603943	-0.501877	-0.484828	0.794287	-0.0288402	0.295146	-0.284232	-0.405038	-0.0362666	0.0310615	-0.36183	0.004379	-0.0264481	0.0417593	0.107237	-0.0926965	-0.102723	0.0157517	0.0416202	-0.00886778	0.0576003	-0.0367857	-0.016713	0.079694	0.037326	-0.0162256	0.009376	-0.0505864	0.0894615	-0.0349481
59-40-88	96	12	-3.31091	BB	3	Male	3	FJA	3	1959	1947	2002	0	2	22.211	-0.0528799	-3.87856	-2.45219	-0.264366	-0.46849	-0.485442	-0.80953	0.625561	-0.0609862	0.37696	-0.0677807	-0.292085	0.00309826	0.201489	-0.745616	0.236328	-0.206247	0.0263488	0.016348	0.173236	0.0183761	-0.0133009	-0.0380562	0.175868	-0.0343667	0.0441841	-0.0181083	0.0338065	0.0861397	0.0396014	-0.171826	0.0232165	0.0029267	0.00575568
59-40-90	88	14	-14.3065	BB	3	Male	3	FJA	3	1959	1945	2002	0	2	21.928	-0.0982569	-3.66263	-2.44991	0.162017	-0.402636	-0.593598	-1.01658	0.657178	-0.0714115	0.219365	-0.410251	-0.511498	-0.0595023	0.249344	-0.886092	0.416994	-0.0657188	0.0275123	0.0374785	-0.0463706	-0.00874068	0.0385556	0.0167283	-0.0499996	0.0966473	-0.0354648	-0.0294761	-0.0668538	0.0235872	0.0727345	-0.289785	0.0696573	-0.0622667	0.00368705
59-40-91	89	14	-13.3065	AB	2	Male	3	FJA	3	1959	1945	1002	1	1	19.55	-0.299921	-3.48873	-2.21733	-0.203169	-0.680422	-0.40356	-0.72515	0.66506	-0.329928	0.102796	-0.309573	-0.313729	-0.0593636	0.219844	-0.700914	0.212762	-0.210751	0.0309914	-0.106446	0.00137602	0.102036	-0.24649	0.0662085	0.0637295	-0.0518122	-0.0361125	-0.0109183	0.0531743	0.00911219	-0.0165453	-0.17816	0.0684677	-0.00155407	0.0170025
59-40-92	97	14	-5.30648	AB	2	Male	3	FJA	3	1959	1945	1002	1	1	20.756	-0.0426781	-3.48762	-1.84635	0.0340241	-0.116382	-0.433474	-0.778048	0.794431	-0.0892971	-0.0697017	0.0957487	-0.162769	-0.158818	0.367014	-0.684785	-0.0793899	-0.128895	0.0446075	0.104152	-0.00332594	-0.0893281	-0.042337	0.044382	-0.0462336	0.159296	-0.0254372	0.0673275	-0.0308257	0.0448614	0.0725002	-0.0723929	0.0737431	-0.0398626	-0.0237296
59-40-93	104	14	1.69352	BB	3	Male	3	FJA	3	1959	1945	2002	0	2	22.457	-0.33526	-4.06052	-2.74399	0.103211	-0.686739	-0.861084	-0.864661	0.914956	-0.0676714	0.243091	-0.237075	-0.332214	0.00912082	0.229083	-0.676539	0.216071	-0.183348	0.0258594	0.0515913	0.0734993	-0.0353217	0.0732527	-0.0229676	-0.0378557	0.0598575	0.0237429	-0.00892607	-0.0416272	0.0443555	0.0506499	-0.18321	0.0546691	0.018758	0.00195238
59-40-95	104	14	1.69352	BB	3	Male	3	FJA	3	1959	1945	2002	0	2	20.1	-0.451201	-3.63402	-1.72728	0.511878	-0.25855	-0.384203	-0.498068	0.862358	-0.336487	0.209162	-0.208305	-0.190131	-0.0497303	0.12948	-0.438246	-0.106074	0.0177229	0.0215712	0.134736	-0.0171079	-0.171894	-0.131212	-0.0336806	0.0680796	-0.0694288	-0.0276698	-0.0187164	0.0254494	-0.0168047	-0.0129507	-0.0400838	0.0275712	-0.0905011	-0.00546374
59-40-96	106	14	3.69352	AB	2	Male	3	FJA	3	1959	1945	1002	1	1	20.852	-0.257138	-3.46263	-1.41467	0.0605116	-0.383773	-0.17029	-0.681616	0.677307	-0.167959	0.138445	-0.179866	-0.0599888	-0.133018	0.28104	-0.626773	0.3574	-0.180836	0.00299572	-0.247249	0.0621985	0.0835624	0.0256352	-0.129479	0.0778651	-0.0263358	-0.0350728	-0.0688968	-0.0428337	-0.0651512	0.0816092	-0.0806465	-0.0293304	-0.171229	-0.0337109
59-40-97	100	8	9.42553	BB	3	Female	3	FJA	3	1959	1951	2002	0	2	20.933	-0.54611	-3.79649	-2.29845	-0.193334	-0.598015	-0.384518	-0.859364	0.803566	-0.18526	0.156705	-0.272729	-0.531342	-0.0100597	0.153925	-0.580554	0.342	-0.136899	0.145334	0.13709	-0.0433623	0.0144904	-0.0570838	0.0955613	-0.153406	-0.00649332	-0.0114223	-0.00808073	-0.00284832	0.00153442	0.0266322	-0.0914258	-0.0734992	0.0118283	-0.0200554
59-40-98	98	9	4.82279	BB	3	Male	3	FJA	3	1959	1950	2002	0	2	20.582	-0.175458	-4.17433	-2.71906	-0.0773575	-0.697605	-0.580457	-0.974754	0.575805	-0.126332	0.186383	-0.0856512	-0.509591	-0.0497275	0.181442	-0.616383	0.208312	-0.208783	-0.0439306	-0.0230049	0.0224935	0.131328	-0.0332359	0.0221405	-0.10867	0.0905934	-0.00283229	0.00950281	0.00151468	0.09305	-0.000365623	-0.102883	0.00568839	-0.0254059	-0.0558578
59-40-99	98	8	7.42553	BB	3	Male	3	FJA	3	1959	1951	2002	0	2	20.679	-0.350843	-3.61538	-2.44097	0.137602	-0.713843	-0.541466	-0.757362	0.447036	-0.252613	0.231824	-0.356646	-0.437192	-0.0198237	0.159763	-0.518478	0.131669	0.118231	-0.0809786	-4.86e-05	0.000520514	0.0650757	0.0404466	-0.0671948	-0.0100855	-0.0537499	-0.0215709	-0.0434681	-0.0317647	-0.0415858	0.0928644	-0.181309	0.113508	-0.108609	0.0408922
66-66-02	89	10	-6.47822	AB	2	Female	3	FJA	3	1966	1956	1002	1	1	20.556	0.0353087	-3.28596	-2.79053	0.0324414	-0.675668	-0.463423	-0.678677	0.601373	-0.216059	0.354426	-0.227761	-0.343384	-0.0464727	0.179027	-0.545551	0.090919	-0.126227	0.0289816	0.000445003	-0.0940261	0.0428841	-0.11345	0.00417994	-0.0113662	0.049772	-0.0292632	-0.0118962	-0.042186	0.005508	0.0491798	-0.170935	-0.0989394	0.0492067	-0.0328137
66-66-03	92	10	-3.47822	AB	2	Male	3	FJA	3	1966	1956	1002	1	1	18.229	0.0567413	-2.97915	-1.80598	-0.0511179	-0.219888	-0.590839	-0.670295	0.192877	-0.137423	0.0235925	0.269639	-0.111338	-0.0669817	0.367182	-0.574444	0.142715	-0.0366243	0.0102292	0.0330603	-0.015279	0.0785761	-0.147465	0.116357	-0.0683563	0.111357	-0.0116992	-0.00055258	0.0301555	-0.0621677	0.0581539	-0.0389892	-0.120434	0.0786835	0.11202
66-66-05	96	10	0.521781	AB	2	Female	3	FJA	3	1966	1956	1002	1	1	21.711	-0.640759	-3.42403	-2.82242	0.0591246	-0.776658	-0.644946	-0.82105	0.445299	-0.138389	0.267518	-0.327038	-0.568034	-0.0273854	0.132765	-0.676423	-0.0263468	-0.0387657	0.0108722	0.0390412	-0.0585689	-0.0580563	0.113409	-0.11117	-0.0401114	0.0406645	0.0100166	-0.0345962	0.0466555	0.0249	0.106308	-0.200538	0.0765112	-0.032321	0.0460049
66-66-06	92	10	-3.47822	AB	2	Female	3	FJA	3	1966	1956	1002	1	1	21.57	-0.0945285	-3.56262	-2.27166	0.253547	-0.36045	-0.663253	-0.994496	0.766129	-0.143858	0.100719	0.0727634	-0.627343	-0.0502324	0.241547	-0.676785	0.371887	-0.0462109	0.021922	0.0713401	-0.0123482	0.0984617	-0.122914	0.124556	-0.0531062	0.0490052	-0.0994911	-0.0377948	-0.0448824	-0.0455627	0.0996857	-0.204276	-0.0608507	0.0218987	-0.029967
66-66-07	85	10	-10.4782	AB	2	Female	2	FJA	3	1966	1956	1002	1	1	20.304	0.429056	-3.9765	-2.30078	0.00830025	-0.247396	-0.78378	-1.18097	0.761987	0.00641124	0.255913	-0.0465643	-0.294726	-0.141954	0.385645	-1.04027	0.357979	-0.183582	-0.0207458	-0.0260296	0.00640883	-0.0685784	0.0164963	-0.0243022	-0.116366	0.122039	-0.00806832	0.0317666	-0.0146459	-0.0629635	0.154342	-0.281531	0.0135622	-0.0716955	0.0263719
66-66-09	90	7	2.36955	AB	2	Male	2	FJA	3	1966	1959	1002	1	1	19.48	-0.160103	-4.29956	-2.08558	-0.273154	-0.861142	-0.401226	-0.858066	0.362414	-0.17376	0.293179	-0.343511	-0.143767	-0.117663	0.275583	-0.587219	0.118763	0.00148262	0.0127692	-0.203352	-0.249458	-0.00990861	-0.134474	-0.0516934	-0.0452178	0.0515312	-0.0130084	0.0131063	0.00656722	0.00832395	0.0352568	-0.184131	0.0203386	-0.083924	0.0619443
66-66-11	101	8	10.4255	AB	2	Male	3	FJA	3	1966	1958	1002	1	1	20.495	-0.268221	-3.03718	-2.57208	0.126043	-0.731544	-0.469883	-0.617758	0.430278	-0.266252	0.185327	-0.263714	-0.18802	-0.131474	0.197546	-0.481844	0.0397927	-0.0700266	0.0880381	0.0194633	0.0349856	-0.0435337	-0.0235025	-0.0470897	0.0695505	0.10541	-0.00687561	-0.0327869	-0.075715	0.0637941	-0.0159812	-0.0245482	-0.033091	0.00527692	-0.0750857
66-66-13	96	10	0.521781	AB	2	Female	2	FJA	3	1966	1956	1002	1	1	21.461	0.0116962	-3.58515	-2.86062	-0.111498	-0.781626	-0.561979	-0.791184	0.363069	-0.114386	0.311555	-0.260574	-0.187104	-0.108488	0.262196	-0.546587	0.0591273	-0.190126	0.0239221	0.0187954	-0.0888669	-0.0847621	0.0356287	0.0660084	-0.015583	0.11886	-0.0148629	0.0259907	-0.0280867	-0.0420581	0.049376	-0.160922	0.0402119	0.0248061	-0.0595049
66-66-14	98	10	2.52178	AB	2	Female	2	FJA	3	1966	1956	1002	1	1	21.62	-0.0166028	-3.43331	-2.5761	0.296873	-0.684247	-0.487391	-0.873061	0.530804	-0.0310663	0.30872	-0.0508828	-0.421864	-0.0668335	0.209889	-0.690138	0.227288	-0.150804	-0.0187818	0.0489599	0.0386307	0.0131051	0.0280168	-0.048966	0.00247605	0.0503938	-0.0650843	-0.0187909	0.00396038	-0.0445502	0.124111	-0.110333	-0.0970007	0.118058	-0.10376
66-66-16	100	8	9.42553	AB	2	Female	2	FJA	3	1966	1958	1002	1	1	19.579	-0.540927	-3.58985	-2.26423	-0.0328724	-0.857767	-0.139766	-0.62153	0.628688	-0.237624	0.224098	-0.141482	-0.280498	-0.15328	0.0308531	-0.319855	0.268717	-0.0924797	0.00913527	-0.0164119	0.227484	0.0307287	0.00932354	0.122954	-0.0643468	0.0623041	-0.0489225	-0.00715412	0.0206877	-0.04508	0.161082	-0.167832	-0.0453332	0.0782539	0.0468062
66-66-17	87	8	-3.57447	AB	2	Female	3	FJA	3	1966	1958	1002	1	1	21.292	-0.139184	-4.13425	-2.79042	-0.280031	-0.746572	-0.586899	-1.06972	0.53941	-0.0132062	0.274033	-0.130157	-0.436411	-0.117891	0.280435	-0.79735	0.205306	-0.224525	0.0925549	0.03045	0.0630584	0.10533	-0.112871	0.0577879	-0.12066	0.191366	-0.0237047	0.00626445	-0.0309696	0.0505868	0.0863052	-0.187797	0.0585444	0.0778971	-0.0698459
66-66-18	94	7	6.36955	AB	2	Male	3	FJA	3	1966	1959	1002	1	1	18.724	-0.215519	-2.98347	-2.18473	0.183963	-0.596396	-0.342111	-0.694229	0.564163	-0.138639	0.066777	-0.109445	-0.355758	-0.142299	0.187662	-0.424686	0.206986	-0.0433702	0.0251434	-0.0443813	-0.00210595	-0.132994	0.0634928	0.0164409	-0.00502855	0.105263	-0.0460653	0.0201534	-0.00896724	0.0909143	0.0136607	-0.118938	-0.0540726	0.0120479	0.0328017
66-66-20	89	10	-6.47822	AB	2	Male	3	FJA	3	1966	1956	1002	1	1	19.782	-0.476223	-3.10688	-2.19893	0.203907	-0.494624	-0.498494	-0.555005	0.596329	-0.194311	0.102612	0.00594274	-0.386454	-0.029029	0.162162	-0.420364	0.112013	-0.174711	-0.0156997	0.00059468	0.0108563	0.112151	0.023304	0.0387233	-0.0188543	-0.0661002	0.0493933	-0.00353879	-0.00376696	0.0555146	0.0285904	-0.0769119	0.00851463	-0.0152084	-0.0560397
66-66-23	82	6	-2.30037	AB	2	Female	2	FJA	3	1966	1960	1002	1	1	19.613	-0.300894	-3.65435	-2.86588	-0.353782	-0.71129	-0.419071	-0.68346	0.432077	-0.0057804	0.220702	-0.082048	-0.219688	-0.135495	0.224705	-0.553944	0.367285	-0.0390838	-0.0411573	-0.000528556	0.0416347	0.0495287	0.0256998	0.139957	-0.0357582	0.143571	-0.00127407	0.0174051	-0.0131496	-0.00426542	0.0269739	-0.24132	0.0431529	-0.13052	-0.00596718
66-66-24	95	8	4.42553	AB	2	Female	2	FJA	3	1966	1958	1002	1	1	21.699	-0.386939	-3.60632	-2.70485	-0.00754384	-0.744641	-0.758978	-0.999467	0.603089	-0.11297	0.338597	-0.090855	-0.406066	-0.0946084	0.21191	-0.721542	0.129748	-0.0891611	0.0441222	0.0980398	0.0832374	-0.0785688	-0.150486	0.0175089	-0.136083	0.170607	-0.0115249	0.090509	-0.118709	-0.0332711	0.0805752	-0.189842	0.0122453	0.0560373	0.0120391
66-66-25	101	10	5.52178	AB	2	Female	2	FJA	3	1966	1956	1002	1	1	21.211	-0.426253	-3.60483	-3.09023	-0.136264	-0.868347	-0.477116	-0.743809	0.560683	-0.13852	0.186447	-0.281779	-0.345536	0.00830484	0.1128	-0.446641	-0.163237	0.050826	0.0752188	0.0684708	0.0292955	0.00320457	-0.00974458	-0.00672464	0.0832698	-0.0262456	-0.0770834	-0.00887659	0.0256012	0.026274	-0.0255247	-0.0922353	0.0116505	0.00211822	0.0244996
66-66-27	109	11	11.4875	AB	2	Male	3	FJA	3	1966	1955	1002	1	1	22.02	-0.47643	-3.44515	-2.59702	-0.0397527	-0.628922	-0.354063	-0.729089	0.662961	-0.156962	0.420532	-0.382519	-0.37863	0.0144995	0.156556	-0.51302	0.24963	-0.0951581	-0.0095082	0.0570168	-0.0490368	-0.117535	0.0582624	-0.0968507	0.0207957	-0.0666079	0.0368509	-0.0142918	0.0966071	-0.0126546	-0.0065262	-0.0245458	-0.0590985	-0.0044362	0.00111087
66-66-28	80	8	-10.5745	AB	2	Female	3	FJA	3	1966	1958	1002	1	1	19.193	-0.290011	-3.03695	-2.37405	-0.181379	-0.56898	-0.323232	-0.852163	0.440087	-0.0901212	0.506525	-0.312602	-0.43301	0.025141	0.133241	-0.667366	0.136717	-0.090487	-0.040296	0.0176589	-0.15746	0.0704022	0.0391344	-0.0666938	-0.00511953	-0.040238	0.00640753	0.00858961	0.00939401	-0.0226204	0.0116997	-0.270387	0.0281348	0.00374643	-0.0574319
66-66-31	88	7	0.369555	AB	2	Male	2	FJA	3	1966	1959	1002	1	1	18.33	-0.454022	-2.92936	-2.21012	0.257444	-0.495622	-0.331539	-0.709558	0.399893	-0.146806	0.198291	-0.0459085	-0.440391	-0.0184675	0.140439	-0.322479	-0.114506	0.0856708	-0.0906992	-0.0496299	-0.0618364	0.155454	-0.0126214	-0.00724616	0.0568353	-0.0540768	-0.0207417	-0.00984413	0.00616822	0.0381621	0.00153869	-0.0569741	-0.0277915	0.0415576	0.0140872
66-66-32	88	8	-2.57447	AB	2	Female	3	FJA	3	1966	1958	1002	1	1	21.187	-0.397811	-3.7032	-2.3925	0.00869641	-0.68607	-0.403298	-0.718626	0.764169	-0.127392	0.249751	-0.213962	-0.34855	-0.0776781	0.19758	-0.460414	0.230356	-0.0462346	-0.0123752	0.117467	-0.100547	-0.0310883	0.0114909	0.00427923	-0.0449715	0.0575216	-0.0305859	0.014341	-0.0355236	0.0332607	0.103647	-0.209394	0.00321255	-0.049084	0.049195
66-66-34	85	10	-10.4782	AB	2	Female	2	FJA	3	1966	1956	1002	1	1	20.913	-0.21374	-3.52376	-2.48423	-0.00778402	-0.799367	-0.724372	-0.980921	0.576596	-0.177242	0.288774	-0.24575	-0.471546	-0.0967848	0.262698	-0.818032	0.183157	-0.157734	0.038949	-0.0586392	0.099257	0.0377541	0.0647514	0.013024	-0.0291908	0.0914157	-0.0393439	0.0243449	-0.0241713	-0.0116996	0.147525	-0.254121	0.0886284	0.00662439	0.0350156
66-66-36	80	6	-4.30037	AB	2	Male	3	FJA	3	1966	1960	1002	1	1	17.257	-0.516051	-3.81643	-2.48433	0.0653417	-1.20407	-0.254969	-0.684242	0.597668	-0.0889739	0.264021	-0.331325	-0.26347	-0.0750911	0.120048	-0.319112	0.140242	-0.163692	0.0920089	-0.193536	0.0861561	0.243693	0.0736511	-0.0513323	0.00776444	0.0173131	-0.00902835	-0.00144648	-0.00915781	0.0282061	-0.0690836	-0.0948196	-0.0403068	0.0714065	-0.0187005
66-66-37	95	9	1.82279	AB	2	Male	4	FJA	3	1966	1957	1002	1	1	21.131	-0.612105	-3.29998	-2.74394	0.309352	-0.836965	-0.472684	-0.883279	0.448364	-0.177314	0.199838	-0.260395	-0.582365	-0.00442153	0.120864	-0.437248	-0.0237432	-0.0166477	0.0675488	0.188958	0.0582784	0.00340187	-0.0543282	0.0327752	-0.104452	-0.0928925	-0.0516745	-0.0414884	0.0131223	-0.00239623	0.0265243	-0.134582	0.0882052	-0.00379517	-0.0226338
66-66-38	105	6	20.6996	AB	2	Male	4	FJA	3	1966	1960	1002	1	1	21.488	-0.159619	-4.01708	-3.00791	-0.340104	-0.944407	-0.820879	-0.738498	0.589118	0.042275	0.27939	-0.347371	-0.424959	-0.0453119	0.187868	-0.573695	0.0272288	-0.270967	-0.0315388	-0.0320176	0.0788105	0.0124832	0.0260522	-0.0527726	-0.06067	0.104614	0.0428538	-0.0240748	0.0303142	0.0276965	0.052741	-0.177507	0.108865	0.00660348	-0.142526
66-66-39	86	7	-1.63045	AB	2	Male	4	FJA	3	1966	1959	1002	1	1	19.357	-0.222235	-3.55949	-2.17224	-0.0588856	-0.536619	-0.687819	-0.713424	0.774814	-0.186733	0.121804	-0.144985	-0.36259	-0.0983442	0.172132	-0.580332	0.142168	-0.0332489	0.0784044	0.145746	0.137602	-0.00173201	-0.0776804	0.0441107	-0.0182616	0.147688	-0.0256224	0.00363921	-0.000776695	-0.0343971	0.0934529	-0.11181	-0.00840114	-0.0751224	0.0870357
66-66-40	87	8	-3.57447	AB	2	Male	3	FJA	3	1966	1958	1002	1	1	20.126	-0.113531	-3.00461	-2.52563	0.143785	-0.600508	-0.369017	-0.847924	0.455181	-0.160577	0.25146	-0.197669	-0.342905	-0.0718374	0.191199	-0.474122	0.126869	-0.0405883	-0.0300598	-0.0818635	-0.0447193	-0.061472	0.0693443	-0.0627225	-0.0024381	0.0266177	-0.052686	-0.00426	0.0624456	0.0752724	-0.0158103	-0.0518159	-0.0298872	0.00198291	-0.0445547
66-66-43	83	6	-1.30037	AB	2	Male	2	FJA	3	1966	1960	1002	1	1	17.031	-0.423597	-3.62455	-2.58367	-0.0734841	-0.619261	-0.630819	-0.889338	0.648043	-0.127457	0.230132	-0.183754	-0.462885	-0.0507316	0.153979	-0.607246	0.0605789	-0.09475	-0.0104735	0.0427622	0.021239	0.0178235	-0.0109131	0.0391156	-0.135809	0.109062	-0.0460846	0.0144202	-3.73e-05	0.0423695	0.00898875	-0.132234	-0.00353076	0.0314448	0.0621299
66-66-44	89	8	-1.57447	AB	2	Male	3	FJA	3	1966	1958	1002	1	1	19.962	0.0208489	-3.42254	-2.80588	-0.0957087	-0.655984	-0.562747	-0.923153	0.599433	-0.0471194	0.196513	-0.119033	-0.273836	-0.0814397	0.207604	-0.487274	0.095643	-0.139945	0.0274948	0.0109769	0.0231659	-0.0111816	0.0175468	0.0495283	-0.114366	0.109193	-0.00200035	0.119696	-0.065845	0.0570848	0.103285	-0.248231	-0.0129717	-0.0104047	-0.0989038
66-66-45	98	11	0.487522	AB	2	Male	3	FJA	3	1966	1955	1002	1	1	20.158	0.129197	-2.96487	-1.91456	0.0748361	-0.68359	-0.195077	-0.330607	0.646952	-0.0476508	0.198538	-0.191152	-0.145232	-0.151865	0.208319	-0.409626	0.154825	-0.12022	0.11179	0.0806377	-0.288141	-0.0206225	0.00394472	0.0493234	-0.022147	0.0801988	-0.0471719	0.00593984	-0.0186863	0.0869578	0.0484874	-0.0819952	0.0395941	0.128835	-0.0458216
66-66-46	97	10	1.52178	AB	2	Female	3	FJA	3	1966	1956	1002	1	1	22.874	-0.0410914	-3.41909	-2.50151	0.345932	-0.559455	-0.420165	-0.875737	0.526776	-0.196545	0.204237	-0.190712	-0.337784	-0.101835	0.205443	-0.496618	0.150872	-0.0692375	-0.0227028	0.0374582	-0.0889653	-0.0489193	-0.0444969	-0.0305584	-0.0166079	0.0784455	-0.0367719	0.0316924	0.00582812	0.0905869	0.0559627	-0.133034	0.0531795	-0.0523495	-0.0015585
66-66-47	103	10	7.52178	AB	2	Female	3	FJA	3	1966	1956	1002	1	1	21.972	-0.115432	-3.64807	-2.92623	0.125017	-0.987723	-0.690479	-0.596904	0.416944	-0.21768	0.295449	-0.336778	-0.386589	-0.0548663	0.0984996	-0.386556	-0.0328716	0.137594	0.0480157	0.00891755	-0.058697	0.0943174	0.0618935	0.0501833	-0.0880194	0.0963384	-0.0116261	0.0105787	-0.0201313	0.0480959	0.111877	-0.168508	0.0239973	-0.00159005	0.161383
66-66-49	89	7	1.36955	AB	2	Female	2	FJA	3	1966	1959	1002	1	1	18.283	-0.986795	-3.01526	-2.30624	0.00675837	-0.885979	-0.0552414	-0.530185	0.452345	-0.255834	0.392244	-0.451232	-0.00265802	0.07701	0.065887	-0.193769	-0.0407223	0.0805197	-0.0342141	0.135832	-0.083127	-0.0278156	-0.0200352	-0.135572	0.207986	-0.178786	0.0456486	-0.0168234	0.0479324	0.00981499	0.0227199	0.0379832	-0.00731163	-0.0244514	-0.0465259
66-66-50	98	10	2.52178	AB	2	Female	3	FJA	3	1966	1956	1002	1	1	21.079	-1.14077	-4.14055	-1.72268	-0.455997	-0.496242	0.0120381	-1.08272	0.591496	-0.0388556	0.194834	-0.270881	-0.280094	-0.0680615	0.266645	-0.90555	0.266071	-0.15512	0.00591197	0.105079	-0.155051	-0.00684889	-0.00573681	-0.0265218	-0.0432557	-0.059922	0.0465687	-0.0560391	0.0131876	-0.00466079	0.0728753	-0.299334	0.111531	-0.0531282	-0.0201991
66-66-51	83	10	-12.4782	AA	1	Female	3	FJA	3	1966	1956	1001	2	0	19.966	-0.363104	-3.00479	-2.08738	-0.0166441	-0.518716	-0.357299	-0.859796	0.50047	-0.0568439	0.198072	-0.0365176	-0.401001	-0.139239	0.314868	-0.810243	0.330039	-0.109607	0.0403144	-0.022607	0.0429937	0.000441547	0.000132011	0.0316639	-0.0608143	0.105117	-0.0240695	0.00397587	-0.0583363	-0.00618329	0.121361	-0.224193	0.0885304	-0.0506932	0.0199521
66-66-52	83	8	-7.57447	AB	2	Female	3	FJA	3	1966	1958	1002	1	1	20.488	-0.597278	-3.69525	-2.1311	-0.100897	-0.808441	-0.409023	-0.722738	0.625502	-0.174739	0.347877	-0.419083	-0.348307	-0.0525227	0.205809	-0.697554	0.0384982	-0.117028	0.141805	0.0150021	0.0348143	0.107783	0.0466626	-0.126809	-0.0179782	-0.0535154	-0.0414387	-0.0240254	0.0459213	0.0612655	0.0750411	-0.219748	0.0091084	0.0470206	0.021819
66-66-53	112	13	11.0991	AB	2	Female	2	FJA	3	1966	1953	1002	1	1	21.82	-1.7354	-3.44682	-2.15346	-0.023428	-1.05977	-0.205568	-0.92801	0.618407	-0.250589	0.535087	-0.341013	-0.102042	0.294748	0.0562966	-0.328505	0.119653	-0.0863284	-0.000968697	-0.0073654	-0.113221	-0.118924	-0.0784038	-0.112957	0.179105	-0.148354	0.110238	-0.0666564	0.00476867	-0.0182311	0.137272	-0.0024127	-0.0132076	0.00727042	0.0222501
66-66-54	83	6	-1.30037	AA	1	Male	3	FJA	3	1966	1960	1001	2	0	19.05	-0.813634	-4.3038	-1.90032	-0.185713	-0.954553	-0.376254	-0.675113	0.431669	-0.0947278	0.386342	-0.352739	-0.352595	-0.147872	0.184402	-0.485133	0.290598	-0.183226	0.054432	0.0897102	0.0674757	0.0389576	-0.0218786	-0.0307525	-0.085462	0.100314	0.0226114	-0.0474319	-0.000835158	-0.0174075	0.0601276	-0.186635	0.00536709	0.00856713	0.10914
66-66-55	92	9	-1.17721	BB	3	Female	3	FJA	3	1966	1957	2002	0	2	20.019	-0.303112	-2.95529	-1.92969	0.281836	-0.282104	-0.359385	-0.67762	0.709335	-0.387572	0.213249	0.122878	-0.38536	-0.118168	0.196416	-0.581514	0.200617	-0.0032585	0.0100603	-0.0114828	0.080396	0.0672049	0.0921432	0.133701	-0.097836	0.109797	-0.0413005	0.026365	-0.0241679	0.0779219	0.0640674	-0.0875575	-0.00931453	0.0229142	-0.0379162
66-66-57	101	9	7.82279	BB	3	Male	3	FJA	3	1966	1957	2002	0	2	20.857	-0.614739	-3.39123	-2.58728	-0.272166	-0.568564	-0.368163	-0.776541	0.582654	-0.0986189	0.211763	-0.0598662	-0.448257	-0.127197	0.192691	-0.530713	0.147857	-0.108298	-0.0370525	-0.0294829	-0.0661676	-0.00365246	0.106955	0.00685628	-0.147033	0.0325529	-0.033351	-0.0163376	0.0407753	0.0436999	-0.0167903	-0.166829	-0.0478658	0.0170521	-0.0573965
66-66-58	92	8	1.42553	AB	2	Female	2	FJA	3	1966	1958	1002	1	1	21.624	0.46092	-3.7446	-2.25747	-0.0219988	-0.782576	-0.594539	-0.661689	0.539412	-0.0254664	0.202646	-0.272185	-0.0791299	-0.141471	0.266808	-0.458104	0.210444	-0.178249	0.0637976	-0.0278706	0.125877	0.000258073	0.0649725	-0.0629521	-0.0971953	0.101906	0.0186969	-0.0208794	-0.00534476	-0.0787691	0.109652	-0.120678	-0.0458118	0.0771017	-0.00778304
66-66-59	87	9	-6.17721	AB	2	Female	3	FJA	3	1966	1957	1002	1	1	21.451	-0.519442	-3.63905	-2.48046	-0.262405	-0.7744	-0.47079	-0.845292	0.433252	-0.0253974	0.235811	-0.389892	-0.312951	-0.0264089	0.188805	-0.839482	0.30007	-0.121284	-0.0130162	0.00381106	0.00682174	0.0190568	-0.00336918	-0.153646	0.104201	-0.0539198	-0.0196143	-0.0182057	0.0223781	0.0338154	0.152559	-0.370622	0.0160775	-0.0845721	0.0129997
66-66-60	95	10	-0.478219	BB	3	Male	4	FJA	3	1966	1956	2002	0	2	22.609	0.0113336	-3.56993	-2.44391	-0.165757	-0.615496	-0.465021	-0.797842	0.488793	-0.0851962	0.323983	-0.352136	-0.293444	-0.0782119	0.204344	-0.617344	0.133315	-0.0325779	-0.0145763	0.0456125	0.0261802	-0.0547339	0.076653	-0.0401056	0.0225294	0.0587499	-0.0349112	-0.0180584	-0.0254334	-0.0102687	0.0562215	-0.236748	0.00915836	-0.0463446	0.115047
66-66-61	86	10	-9.47822	AB	2	Male	3	FJA	3	1966	1956	1002	1	1	18.682	-1.27374	-3.63722	-2.0122	-0.203286	-0.375745	-0.345132	-0.631787	0.615162	-0.126066	0.114594	-0.118033	-0.216211	-0.0798254	0.192272	-0.617208	-0.00311937	-0.116569	0.0109125	-0.000603702	-0.0218896	0.0189205	0.0223506	-0.0419685	-0.0262851	-0.0102814	-0.0381187	0.0441001	0.0323338	0.0285111	0.0416039	-0.147635	0.081011	-0.0477067	0.166875
66-66-62	91	8	0.425525	AB	2	Male	3	FJA	3	1966	1958	1002	1	1	20.53	-0.0818285	-3.74024	-2.51368	-0.126259	-0.663594	-0.549278	-0.853508	0.625545	0.0529217	0.331793	-0.181256	-0.292878	-0.0820523	0.264878	-0.610979	0.109067	-0.0783576	0.0166504	0.102048	0.0995039	-0.0725488	-0.00368563	0.0151255	-0.034002	0.0989394	-0.031486	0.00813054	-0.0224939	0.0105017	-0.00922187	-0.206233	0.0761082	-0.061874	0.00123841
66-66-64	101	9	7.82279	AB	2	Male	3	FJA	3	1966	1957	1002	1	1	18.629	-0.314153	-3.28687	-2.15947	-0.0531451	-0.672895	-0.408838	-0.635801	0.73121	-0.117781	0.296798	-0.192158	-0.394855	-0.0631792	0.0402167	-0.368289	0.118366	-0.0250442	0.0324357	-0.00773045	-0.104166	-0.0826543	0.0083342	0.00584738	-0.0285441	-0.00510973	-0.0389202	-0.00502816	0.0699591	0.0115817	-0.0107006	-0.0498593	-0.0203911	0.0264614	0.0123806
66-66-65	95	10	-0.478219	AB	2	Female	3	FJA	3	1966	1956	1002	1	1	22.462	-0.334737	-3.94557	-2.76948	-0.518236	-0.930697	-0.414041	-0.958446	0.655797	-0.0680283	0.400768	-0.208984	-0.330077	-0.0573604	0.206815	-0.558297	0.1583	-0.236741	0.103278	0.00159479	-0.160839	-0.00913304	-0.112253	-0.0265587	-0.065179	0.0598914	-0.0165087	-0.0178279	0.0028319	0.022917	0.011519	-0.104447	0.0668284	-0.0388163	0.0100909
66-66-66	91	9	-2.17721	AB	2	Male	3	FJA	3	1966	1957	1002	1	1	18.896	-0.122778	-4.0192	-2.94963	-0.0950513	-0.761519	-0.460118	-0.657738	0.564296	-0.0294038	0.21926	-0.105015	-0.388941	-0.017086	0.241716	-0.704924	0.0810551	-0.157062	0.028432	0.0268451	0.0541625	-0.018585	0.00861888	0.119726	-0.136779	0.0756819	0.0937355	-0.0291155	-0.0440562	0.0485188	0.0586135	-0.0861972	0.0328029	0.0335528	-0.111525
66-66-67	94	7	6.36955	AB	2	Male	3	FJA	3	1966	1959	1002	1	1	18.432	0.617416	-4.3082	-1.6238	0.154584	-1.30064	-0.288872	-0.501499	0.478213	-0.253411	0.190231	-0.291308	-0.246734	-0.188239	0.160526	-0.242251	0.135381	-0.117987	-0.0124241	0.0719439	0.165698	0.0125814	0.0185337	0.0148166	-0.0293236	0.109768	-0.0419338	0.0476004	-0.042947	0.00807607	-0.0325534	-0.0967496	-0.0666384	-0.00399485	-0.0902774
66-66-69	90	9	-3.17721	AB	2	Male	3	FJA	3	1966	1957	1002	1	1	17.825	-0.134072	-3.55918	-2.01145	-0.151738	-0.657477	-0.365967	-0.55363	0.370959	-0.0968765	0.177756	-0.0376611	-0.0763742	-0.14185	0.190788	-0.41203	0.0820247	-0.128398	0.184983	0.162318	0.140703	-0.0010367	0.00881115	0.0953962	-0.0660814	0.137853	-0.0252383	0.0302764	-0.00154996	0.0144944	0.0130195	-0.0963239	3.7e-05	0.117683	-0.0144168
66-66-71	88	7	0.369555	BB	3	Male	3	FJA	3	1966	1959	2002	0	2	20.067	-0.0597493	-4.09696	-2.60033	0.0637977	-0.769747	-0.703973	-0.829294	0.649498	-0.0643229	0.20816	0.130754	-0.25809	-0.0939608	0.263806	-0.525464	0.388449	-0.202364	0.0300294	0.132914	0.00532828	0.0393228	-0.136207	0.166458	-0.247806	0.114246	-0.0249798	-0.00664356	-0.0871792	0.0789869	0.00997574	-0.196453	-0.0140286	0.0378323	-0.0123503
66-66-73	80	9	-13.1772	BB	3	Female	3	FJA	3	1966	1957	2002	0	2	20.917	0.0205979	-4.11744	-2.67328	-0.422548	-0.875229	-0.73302	-1.10277	0.612218	-0.014538	0.267033	-0.0962593	-0.349205	-0.0757583	0.354262	-0.875364	0.252466	-0.114535	0.0534487	-0.0336241	0.0218538	0.0304547	-0.0665459	0.074087	-0.106284	0.0676461	-0.0215619	-0.00614603	-0.0408603	0.0107079	0.0551152	-0.206161	-0.12166	0.0737936	-0.0209107
66-66-74	101	8	10.4255	BB	3	Female	3	FJA	3	1966	1958	2002	0	2	21.563	-0.451632	-3.58208	-2.61283	0.29333	-0.888191	-0.347622	-0.850177	0.443924	-0.340704	0.224007	-0.313455	-0.426548	-0.00113157	0.111726	-0.289435	-0.055831	0.112361	-0.16799	0.00205315	0.030882	-0.0293087	-0.00196652	-0.255599	0.130728	0.0106677	0.0379551	-0.0337413	0.0387742	-0.0208724	-0.0252776	-0.0485801	0.0315258	-0.106068	-0.0109461
66-66-75	89	9	-4.17721	AB	2	Male	3	FJA	3	1966	1957	1002	1	1	20.304	-0.160845	-3.42703	-2.42734	0.00557521	-0.491772	-0.40876	-0.961326	0.510616	-0.0887226	0.244721	-0.0110524	-0.239947	-0.106249	0.265136	-0.760339	0.121033	-0.123222	-0.0105614	0.00943541	0.0468826	0.220566	0.000210447	0.0299857	-0.0338019	-0.00509221	-0.00909444	0.0363156	-0.00718872	0.0374756	0.0510165	-0.163513	0.133245	-0.0706781	0.10608
66-66-76	89	10	-6.47822	AB	2	Female	3	FJA	3	1966	1956	1002	1	1	20.306	0.117727	-3.36522	-2.53372	0.0968772	-0.814574	-0.504923	-0.797111	0.728936	-0.154565	0.240127	-0.119322	-0.267593	-0.125523	0.220559	-0.45771	0.0450805	-0.153302	0.0192747	0.00312361	0.00109996	0.0725841	0.00685928	0.0517008	-0.11891	0.131915	-0.0362575	0.0178779	0.00121525	-0.00246919	0.0204688	-0.0174721	0.0528237	-0.0241274	-0.03619
66-66-77	109	10	13.5218	AB	2	Female	3	FJA	3	1966	1956	1002	1	1	22.164	0.0145452	-3.66599	-2.60133	0.10474	-0.799514	-0.584724	-0.774159	0.594533	-0.226284	0.267886	-0.263829	-0.381984	-0.106471	0.156234	-0.424789	0.0727788	0.105904	-0.0427485	-0.0125282	-0.042322	0.0853864	-0.168753	0.0268665	-0.0417424	0.0716028	-0.0631239	-0.0547045	-0.0123342	0.0301522	0.0413854	-0.162932	-0.0934923	-0.00479764	0.109891
66-66-78	96	8	5.42553	AB	2	Male	3	FJA	3	1966	1958	1002	1	1	20.354	-0.602296	-3.77052	-2.1432	-0.00372423	-0.701507	-0.538498	-0.725666	0.708213	-0.0799308	0.166655	-0.130293	-0.297817	-0.119487	0.236812	-0.531092	0.036326	-0.262864	0.100174	0.0498902	-0.110663	-0.0640271	0.00800022	0.0339572	-0.07293	0.13525	-0.0214334	0.0104589	-0.0244482	0.0337205	0.00730687	-0.0513817	-0.041711	-0.0108679	-0.130391
66-66-79	102	8	11.4255	AB	2	Female	3	FJA	3	1966	1958	1002	1	1	19.883	-0.654131	-3.782	-2.91907	-0.297553	-0.983772	-0.463256	-0.864414	0.602471	-0.00688737	0.25515	-0.338007	-0.264302	-0.133633	0.226453	-0.552295	-0.0291928	-0.208871	0.000163697	-0.0437048	-0.0249636	-0.164928	-0.0888526	0.00421716	-0.0911054	0.0857241	-0.0254601	-0.0106536	0.0361947	0.0155254	0.0373309	-0.0662562	0.0123029	-0.0762768	-0.0486975
66-66-81	92	10	-3.47822	AB	2	Male	3	FJA	3	1966	1956	1002	1	1	21.32	-0.414999	-3.10558	-2.70984	0.14092	-0.6742	-0.746104	-0.71421	0.585732	-0.228473	0.358169	-0.272425	-0.388045	-0.0348883	0.154519	-0.65848	0.0798236	-0.0986175	-0.0206606	-0.0298127	-0.014389	0.00218208	-0.0442428	-0.0229405	0.0411936	0.0777156	-0.048712	-0.00282906	-0.0131397	0.0404642	0.0754346	-0.25404	-0.00530381	-0.00303719	-0.0457215
66-66-82	92	8	1.42553	AB	2	Male	3	FJA	3	1966	1958	1002	1	1	22.181	-0.189125	-3.91751	-2.48875	-0.306137	-0.74154	-0.520733	-1.10567	0.713242	-0.107292	0.374342	-0.123117	-0.424681	-0.109853	0.349881	-0.925237	0.444833	-0.162676	0.118241	-0.0303753	-0.00998743	0.0492504	-0.0664272	0.0256608	-0.0929298	0.0790646	-0.0338735	-0.000906142	-0.0344362	-0.0308877	0.0937955	-0.305737	-0.0221029	0.00674414	-0.0412223
66-66-83	89	7	1.36955	AB	2	Male	3	FJA	3	1966	1959	1002	1	1	20.145	-0.258461	-3.34512	-3.02273	0.0488203	-1.05419	-0.317422	-0.631216	0.246569	-0.21994	0.246355	-0.285591	-0.186481	-0.157105	0.224374	-0.279059	0.0778216	0.0498928	0.00116368	0.0892931	-0.0628483	-0.0189258	-0.00251263	-0.124135	-0.0308166	0.0691854	-0.016747	0.0316655	-0.014014	0.0285102	-0.0284337	-0.11225	0.144572	-0.0525205	0.0237965
66-66-85	88	8	-2.57447	AB	2	Female	3	FJA	3	1966	1958	1002	1	1	19.556	-0.581433	-3.94473	-2.5782	-0.144717	-0.779012	-0.49963	-0.870279	0.517638	-0.111097	0.393627	-0.408984	-0.501631	-0.0836843	0.236145	-0.631686	0.114017	-0.123594	0.0240937	-0.0161054	0.0444967	0.0614573	0.0154651	-0.0938085	0.0279622	0.0647969	-0.0338784	-0.0332735	-0.0788704	0.0218765	0.00514329	-0.136406	-0.0106691	-0.0675941	0.0697884
66-66-86	92	8	1.42553	AA	1	Female	3	FJA	3	1966	1958	1001	2	0	21.106	-0.428916	-3.83649	-2.28013	-0.0643587	-0.669949	-0.295562	-0.850051	0.76244	-0.201542	0.292406	-0.309682	-0.320865	-0.151656	0.160191	-0.640636	0.207002	-0.21708	0.0190234	-0.075355	-0.155075	-0.0756644	0.00917483	0.0455539	-0.0597196	0.0671636	-0.0645206	-0.00590313	-0.0172358	-0.0190728	0.0815192	-0.19589	0.00807217	-0.0135186	-0.0194521
66-66-87	85	7	-2.63045	AB	2	Male	3	FJA	3	1966	1959	1002	1	1	17.698	-0.428512	-3.21993	-2.40851	0.129611	-0.791868	-0.247927	-0.603335	0.542669	-0.232311	0.299666	-0.331788	-0.329269	-0.0279217	0.0931681	-0.166862	-0.00875918	-0.0764469	0.0690942	0.125106	0.183663	0.15599	-0.00943466	-0.168686	0.00229839	-0.00773451	-0.0229934	-0.00640194	0.00878579	0.0212024	-0.0548052	-0.00960809	0.0681031	0.00765693	0.101636
66-66-89	88	10	-7.47822	AB	2	Female	3	FJA	3	1966	1956	1002	1	1	17.911	0.0819218	-3.27046	-1.96847	0.199595	-0.273815	-0.562751	-0.924699	0.940404	-0.0917019	0.206607	-0.0520494	-0.439582	-0.0968906	0.260884	-0.658986	0.201347	-0.164778	0.06031	0.00729213	-0.0257731	-0.0218182	-0.049203	0.11759	-0.0208727	0.090461	-0.035847	0.0100328	-0.0425436	0.00177482	0.0642675	-0.17606	0.119692	-0.0471462	0.0819108
66-66-91	74	6	-10.3004	AB	2	Male	4	FJA	3	1966	1960	1002	1	1	18.159	-0.486972	-3.42908	-2.6969	0.0628953	-0.773174	-0.490262	-0.567877	0.565289	-0.126778	0.200678	-0.197855	-0.229915	-0.00739675	0.0809672	-0.319315	0.1582	-0.0722453	0.0305637	-0.0442698	-0.140444	-0.0834424	0.036927	-0.0266246	0.0365255	0.0549237	-0.0041038	0.0124082	0.00459208	-0.0219339	0.0410343	-0.124413	-0.0662938	0.0318346	0.0328655
66-66-95	90	8	-0.574475	AB	2	Female	3	FJA	3	1966	1958	1002	1	1	20.091	0.169368	-3.45911	-3.14759	-0.101201	-0.764334	-0.618237	-1.01719	0.54037	-0.0892147	0.205575	-0.243952	-0.0941019	-0.0553313	0.201109	-0.64454	0.179399	-0.0828686	0.0274153	-0.1224	0.0569386	0.0290231	-0.0880484	0.0847245	-0.185353	0.0474619	0.0136342	-0.0129955	0.0569142	0.00884099	0.178659	-0.217757	0.0123619	0.00617021	-0.0164264
66-66-98	84	8	-6.57447	AB	2	Female	2	FJA	3	1966	1958	1002	1	1	20.581	-0.380808	-3.55549	-2.80026	-0.373104	-0.846218	-0.567105	-0.931684	0.458782	0.0448438	0.239823	-0.256236	-0.598948	-0.0642852	0.200962	-0.698278	0.424896	-0.22655	0.178876	-0.0204822	-0.0209259	-0.0677895	0.0112154	-0.0988463	-0.098381	0.0780013	-0.0450394	-0.0208571	0.0302264	0.0324097	0.113923	-0.204036	0.0393714	0.00481412	-0.0392203
73-200-01	77	9	-16.1772	AB	2	Female	3	FJA	3	1973	1964	1002	1	1	17.549	-0.0629799	-3.46952	-2.3721	-0.116585	-0.328879	-0.488482	-0.898251	0.571756	0.0231511	0.105781	-0.0799479	-0.176174	-0.124826	0.323462	-0.639994	0.201566	-0.122037	0.00933389	-0.0450005	-0.0105841	0.0292898	-0.00124738	0.107607	-0.126727	0.0978819	-0.046013	0.0520993	-0.0141804	-0.0383412	0.0529987	-0.212863	-0.0369853	0.0243234	0.0164387
73-200-04	100	8	9.42553	AB	2	Male	3	FJA	3	1973	1965	1002	1	1	19.657	-0.629911	-3.56657	-2.48911	0.066552	-0.88363	-0.586008	-0.742584	0.721072	-0.16168	0.301281	-0.162429	-0.617713	-0.00555842	0.13702	-0.491103	0.042177	0.0115268	0.0823991	-0.0896626	-0.0500544	-0.11226	0.0368175	-0.107964	-0.0396135	0.0310237	-0.0162898	0.0121979	0.0506634	0.0238659	0.0523179	-0.116772	0.076073	-0.0133153	0.0856935
73-200-06	88	8	-2.57447	AB	2	Male	3	FJA	3	1973	1965	1002	1	1	20.02	-0.721054	-3.77469	-2.70125	-0.154824	-0.903345	-0.427286	-0.832107	0.773996	-0.120333	0.318994	-0.429652	-0.335909	-0.073859	0.214239	-0.506489	0.141676	-0.164178	0.0564508	-0.0119653	0.0960315	0.057265	0.00384868	-0.125233	0.0127469	-0.0663237	0.0156763	0.000162711	0.0280966	0.00911258	0.0735675	-0.191144	-0.00363321	0.00477482	-0.0143221
73-200-07	87	8	-3.57447	AB	2	Male	3	FJA	3	1973	1965	1002	1	1	20.657	-0.532299	-3.58305	-2.62169	-0.177317	-0.900789	-0.632358	-0.695647	0.497811	-0.0662169	0.332098	-0.241558	-0.389058	-0.0422207	0.1828	-0.674062	0.27493	-0.0470009	0.0653411	-0.0730875	-0.0415259	-0.0383816	0.0244639	-0.0587829	-0.0388129	0.06446	0.0160437	0.016138	0.00585572	0.141741	0.0945172	-0.213566	0.0331839	-0.129901	0.0375425
73-200-08	96	8	5.42553	AB	2	Male	3	FJA	3	1973	1965	1002	1	1	20.83	-0.13003	-4.27197	-2.28431	-0.216265	-0.169115	-0.669128	-1.11853	0.852263	-0.00747052	0.12622	0.256828	-0.55113	-0.131229	0.316004	-0.881165	0.335498	-0.304555	0.0616385	0.0784979	-0.0849841	0.0209745	-0.179156	0.100732	-0.0891526	0.076571	-0.0248681	-0.0057132	0.0576518	-0.00293477	0.0781134	-0.254519	0.0855069	0.112408	-0.068968
73-200-09	94	10	-1.47822	AB	2	Female	3	FJA	3	1973	1963	1002	1	1	18.18	-0.148799	-3.12759	-2.22699	0.0311868	-0.398076	-0.449752	-0.716458	0.653167	-0.214012	0.159236	-0.149009	-0.369582	-0.0739673	0.221388	-0.571483	0.0507351	-0.0679608	0.0812799	0.00279793	-0.0314444	0.0454037	0.0218485	0.0494407	-0.0921084	0.116182	-0.0639623	0.0173857	-0.0723856	-0.0522905	0.115202	-0.132573	-0.0192552	-0.0225334	0.0926463
73-200-10	85	8	-5.57447	BB	3	Male	3	FJA	3	1973	1965	2002	0	2	19.445	-0.38797	-3.69196	-2.33997	-0.0494434	-0.529496	-0.448028	-0.693958	0.681975	-0.104825	0.219438	-0.138769	-0.294083	-0.0470888	0.167627	-0.553355	-0.000327841	-0.15534	0.035274	0.00202143	0.077986	0.0766764	-0.0463185	0.183797	-0.00202849	0.0170084	-0.0448933	0.0108755	-0.0192849	0.0210911	0.0662179	-0.0969223	-0.091097	-0.00887317	0.00948436
73-200-11	81	6	-3.30037	AA	1	Female	3	FJA	3	1973	1967	1001	2	0	17.795	-0.253114	-3.63816	-2.3153	-0.309124	-0.911954	-0.126839	-0.823081	0.404283	-0.0345995	0.251956	-0.458838	-0.0630807	-0.115256	0.246991	-0.552933	0.194643	-0.197348	0.0147775	0.0349854	-0.0413525	0.044516	0.0440285	-0.0633185	0.0574365	-0.0165803	0.00995582	0.0184259	0.0110024	0.0479625	0.0549274	-0.141289	-0.109687	0.0407959	0.0237125
73-200-12	102	9	8.82279	AB	2	Female	3	FJA	3	1973	1964	1002	1	1	21.366	-0.268351	-3.25133	-2.25844	0.289981	-0.397648	-0.552546	-0.764816	0.500719	-0.264822	0.121835	0.00093778	-0.476441	-0.0560557	0.176491	-0.52783	0.203688	0.0525957	0.0164399	-0.0177606	0.0740392	0.0143567	-0.0395806	0.0442608	-0.0959943	0.104448	-0.0169568	-0.0250789	-0.0437577	-0.00138648	-0.0392054	-0.135216	0.0255254	0.0470039	0.042026
73-200-14	90	10	-5.47822	AB	2	Female	3	FJA	3	1973	1963	1002	1	1	20.993	0.293176	-3.91034	-2.96101	-0.171051	-0.568352	-0.585738	-0.9109	0.432638	0.0211028	0.133959	-0.0458011	-0.158248	-0.0512941	0.211944	-0.664904	0.312126	-0.120365	0.0540581	0.0279331	-0.00661057	-0.016289	-0.0391211	0.0338208	-0.0958272	0.0996662	-0.000485749	0.0323679	-0.0301398	-0.0250663	0.0771905	-0.290338	-0.0189105	0.0203245	0.0158284
73-200-15	84	10	-11.4782	AB	2	Female	3	FJA	3	1973	1963	1002	1	1	19.05	-0.643414	-3.26206	-2.39446	-0.142344	-0.618471	-0.368581	-0.75634	0.620843	-0.149019	0.326134	-0.283029	-0.339879	-0.059867	0.223636	-0.67138	0.225091	-0.0816648	0.00613044	-0.00454766	-0.0717923	-0.0189623	-0.0185188	-0.0589262	-0.00471938	-0.085026	-0.0384912	0.0110956	-0.0271803	-0.00520792	0.0364556	-0.12282	0.00663959	-0.0605952	0.0327651
73-200-17	92	10	-3.47822	AB	2	Male	3	FJA	3	1973	1963	1002	1	1	20.094	-0.113506	-3.41807	-2.56147	-0.0783279	-0.632882	-0.528231	-0.714743	0.283477	-0.168399	0.221017	-0.174203	-0.274065	-0.0938749	0.19187	-0.572329	0.0506899	0.0833618	-0.00736224	0.144857	-0.027196	-0.0309119	0.0543996	-0.0255997	-0.00408138	0.105739	-0.0469915	0.00778805	-0.0308674	-0.0251408	0.118056	-0.14964	-0.0417342	0.0509174	0.102945
73-200-18	77	10	-18.4782	AB	2	Male	3	FJA	3	1973	1963	1002	1	1	18.184	-0.179637	-3.46174	-2.42282	-0.0614269	-0.366193	-0.493582	-0.953465	0.567286	-0.0825678	0.195766	0.127073	-0.298997	-0.118494	0.303867	-0.707395	0.228368	-0.145755	-0.00511559	-0.0014728	0.00966517	0.0502201	-0.070329	0.104339	-0.0341232	0.078028	-0.0583409	0.0160073	-0.0399652	0.00961268	0.0513562	-0.138617	-0.0530649	0.0648626	-0.027606
73-200-19	84	7	-3.63045	AB	2	Male	3	FJA	3	1973	1966	1002	1	1	18.58	-0.476322	-3.22183	-2.84348	-0.114177	-0.76862	-0.292083	-0.607011	0.364084	-0.204136	0.171297	-0.28787	-0.211655	0.00379544	0.048284	-0.205865	-0.158107	-0.0952111	-0.0481602	0.0580124	0.0367175	-0.0369517	0.034226	-0.124371	0.0139897	-0.00424948	0.0129189	0.000425425	-0.00481985	-0.0153495	-0.0580157	-0.0899606	-0.0306692	0.0214256	0.0252655
73-200-20	80	9	-13.1772	AB	2	Male	4	FJA	3	1973	1964	1002	1	1	18.954	0.0136118	-3.23243	-2.59865	-0.0897621	-0.574426	-0.355026	-0.848471	0.595068	-0.132134	0.248621	-0.309399	-0.27676	-0.134773	0.246892	-0.579065	0.143545	0.00324879	0.0522778	0.072277	-0.0445279	0.112143	0.00112474	-0.0103208	-0.159008	0.124427	-0.0366475	0.0254001	0.00306002	0.0185016	0.0527457	-0.275443	-0.0267222	-0.0584649	0.0798528
73-200-21	80	7	-7.63045	AB	2	Female	4	FJA	3	1973	1966	1002	1	1	21.014	-0.417238	-4.20157	-3.01365	-0.431407	-1.02928	-0.579112	-0.969056	0.538937	-0.0351606	0.241704	-0.390737	-0.495409	-0.0906638	0.18572	-0.598874	0.159944	-0.281975	0.128918	0.00432305	-0.172938	0.0122088	-0.0701013	0.160619	-0.0995633	0.137545	-0.0336309	-0.0335987	-0.0341807	-0.00410337	0.076269	-0.153814	-0.0239848	-0.0880169	-0.11927
73-200-22	93	9	-0.177211	AB	2	Female	3	FJA	3	1973	1964	1002	1	1	20.756	-0.122725	-4.22649	-2.52109	0.0371281	-0.469707	-0.587721	-0.897625	0.654425	-0.228661	0.185531	0.0178074	-0.323558	-0.103468	0.184928	-0.607973	-0.0500107	-0.0339291	-0.00555284	0.0382933	0.00729305	-0.0413637	-0.0346883	0.000956578	-0.0260277	0.0433067	-0.0379441	0.0667712	9.83e-05	0.00298267	0.0879916	-0.193973	-0.0390934	-0.0266048	0.0681684
73-200-23	83	7	-4.63045	AB	2	Male	3	FJA	3	1973	1966	1002	1	1	20.529	-0.0242587	-3.5981	-2.66494	-0.0337739	-0.91256	-0.610309	-1.07249	0.540337	-0.13235	0.329792	-0.439377	-0.228561	-0.142712	0.363272	-0.703588	0.200486	-0.18145	0.00263075	-0.0106268	-0.0752295	-0.0511593	-0.0120254	0.0418603	-0.0535649	0.0730514	0.00189265	-0.0311421	-0.0387512	0.108365	0.00778521	-0.144435	-0.0350362	0.0814603	-0.0463358
73-200-25	88	10	-7.47822	AB	2	Female	3	FJA	3	1973	1963	1002	1	1	21.464	0.089058	-3.67248	-2.98234	-0.20477	-0.631858	-0.628458	-0.962207	0.420674	-0.10104	0.24383	-0.024311	-0.185832	-0.113253	0.297197	-0.824927	0.199828	-0.000954226	0.0930631	0.0102189	-0.159266	0.04513	0.0285959	-0.0382624	0.0448081	0.0726002	-0.0860475	0.0369263	-0.026814	-0.0451877	0.116711	-0.219585	0.0699284	-0.104667	0.10217
73-200-26	87	7	-0.630445	AB	2	Male	2	FJA	3	1973	1966	1002	1	1	19.068	-0.0476957	-3.97643	-2.98515	-0.173723	-0.84122	-0.667975	-1.09557	0.621889	0.076821	0.300848	-0.176907	-0.385702	-0.0354514	0.185717	-0.938202	0.443795	-0.243714	0.175835	-0.0430676	0.0320368	0.0752272	0.00534463	-0.0565314	-0.18131	0.13656	-0.103813	-0.039086	-0.00117262	0.16642	0.114791	-0.247556	-0.0114029	0.0428806	0.0147055
73-200-27	95	9	1.82279	AB	2	Male	3	FJA	3	1973	1964	1002	1	1	21.805	-0.192175	-4.08548	-2.48092	-0.200055	-0.658886	-0.5122	-0.807378	0.761152	-0.153402	0.291337	-0.317043	-0.339871	-0.0536392	0.212982	-0.556574	0.2224	-0.109673	0.0734424	-0.0221101	0.0223607	0.146884	-0.0591321	-0.0640485	-0.00948728	0.029528	-0.0247375	0.00217249	-0.032847	0.0395801	0.0746713	-0.135815	0.061504	-0.105701	0.106338
73-200-29	83	9	-10.1772	AB	2	Male	3	FJA	3	1973	1964	1002	1	1	17.928	-0.305074	-3.4542	-2.5896	0.0621694	-0.477478	-0.304372	-0.675197	0.68622	-0.242227	0.234123	-0.0594423	-0.229712	-0.141235	0.14301	-0.423258	0.17801	-0.161371	0.110378	-0.0952098	-0.00867851	0.0862821	-0.0565826	0.0837402	-0.104641	0.0607274	-0.0492336	0.0217111	0.00149259	0.0555233	0.00209623	-0.186865	0.0713119	-0.00745937	-0.033736
73-200-30	82	10	-13.4782	BB	3	Male	3	FJA	3	1973	1963	2002	0	2	19.46	-0.0546052	-3.58984	-2.55053	-0.284304	-0.678422	-0.500075	-0.923512	0.444602	-0.0860599	0.15867	-0.21491	-0.339076	-0.0860206	0.268434	-0.83876	0.219177	-0.0791076	3.86e-05	-0.0283059	0.00808581	0.118957	-0.132668	0.00702858	-0.0360784	0.0662526	-0.0214532	0.00684093	-0.0154351	0.00495123	0.0830907	-0.222113	-0.0116713	0.0452269	0.00500714
73-200-31	92	7	4.36955	AB	2	Female	3	FJA	3	1973	1966	1002	1	1	21.17	0.108981	-3.92639	-2.49683	0.00452739	-0.496548	-0.404318	-0.969589	1.02889	-0.128445	0.157739	0.0570384	-0.373465	-0.0675097	0.158222	-0.525083	0.180706	-0.134748	0.06118	0.105021	0.0109432	0.00776295	-0.0113158	0.112348	-0.0212061	0.0898481	-0.0124316	0.0191724	-0.0216787	0.00398341	0.0635908	-0.0982213	-0.0722773	-0.00900017	0.0147458
73-200-32	91	10	-4.47822	AB	2	Female	3	FJA	3	1973	1963	1002	1	1	21.295	-0.32945	-3.20747	-2.54846	0.076803	-0.735338	-0.260145	-0.81998	0.0944329	-0.117015	0.302523	-0.360591	-0.180227	-0.0109573	0.127533	-0.286009	-0.0920339	0.0906029	0.0115664	-0.07725	-0.0689972	-0.123049	-0.0300796	-0.0621453	0.0690478	-0.0582719	0.022265	-0.0364644	0.0154944	0.00880667	0.0234844	-0.209075	0.0677717	-0.00215217	-0.00324843
73-200-33	90	10	-5.47822	AB	2	Female	2	FJA	3	1973	1963	1002	1	1	19.25	-0.199589	-3.18747	-2.23497	0.123416	-0.51608	-0.477239	-0.862743	0.383684	-0.098386	0.117796	-0.160352	-0.33158	-0.0346716	0.311573	-0.603654	-0.0713677	-0.0869453	0.0452243	-0.0235927	-0.0648098	-0.000399758	0.0607847	-0.014797	0.06347	-0.0740406	-0.0126277	0.016395	-0.0427514	0.0399088	0.0611731	-0.114749	0.00200211	-0.00174962	-0.0350566
73-200-34	89	9	-4.17721	AB	2	Male	3	FJA	3	1973	1964	1002	1	1	20.256	-0.217538	-3.7595	-2.56189	-0.224296	-0.790815	-0.668521	-0.865135	0.514044	-0.0336013	0.430568	-0.223572	-0.370749	-0.119035	0.277253	-0.740518	0.441196	-0.124106	0.163928	-0.0716612	-0.125917	-0.0963206	-0.0595566	0.0868945	-0.062831	0.00501183	-0.0427253	0.019415	-0.00718203	0.102128	0.0745626	-0.267734	0.0204334	-0.0854498	0.0605725
73-200-35	88	7	0.369555	AB	2	Male	3	FJA	3	1973	1966	1002	1	1	19.418	-0.746997	-3.85372	-3.00379	-0.202426	-0.97212	-0.75858	-0.912039	0.520969	-0.166072	0.299945	-0.374145	-0.556952	-0.110169	0.231799	-0.502994	0.0921812	-0.0409972	-0.0101925	-0.0396728	0.0126382	0.019414	0.0156429	-0.113844	-0.135272	0.112019	-0.00635213	0.0329558	0.00567948	0.0192755	-0.00639166	-0.113097	0.0291343	0.0395051	0.111803
73-200-36	93	8	2.42553	AB	2	Female	4	FJA	3	1973	1965	1002	1	1	19.709	-0.42397	-3.08888	-2.29941	0.0971348	-0.577515	-0.429238	-0.51886	0.589977	-0.181592	0.181063	-0.124216	-0.192995	-0.126223	0.155757	-0.406994	0.118395	-0.166774	0.0937914	0.0436849	0.0314153	0.0199628	0.0674515	0.0426704	-0.0093923	0.0916914	-0.0383225	-0.0211732	-0.0093205	-0.0121467	0.0712798	-0.127369	0.0256513	-0.0488589	0.0603255
73-200-37	87	11	-10.5125	BB	3	Male	3	FJA	3	1973	1962	2002	0	2	20.934	-0.591915	-3.39768	-2.83927	-0.370139	-0.810788	-0.493172	-0.808564	0.464455	-0.12162	0.272526	-0.326697	-0.277331	-0.039996	0.209373	-0.728464	0.210642	-0.107131	0.0879125	-0.0657717	-0.114568	-0.0448545	-0.00467259	-0.037282	0.00633837	-0.00768262	-0.00396907	-0.00740696	-0.0150304	0.0233727	0.0429102	-0.248565	0.017201	-0.0124011	0.0458152
73-200-38	94	10	-1.47822	AB	2	Male	3	FJA	3	1973	1963	1002	1	1	22.071	-0.444871	-3.96808	-3.06006	-0.137496	-0.829113	-0.596834	-0.766867	0.659418	-0.0820771	0.21696	-0.417629	-0.399734	0.0111639	0.10487	-0.453258	0.101955	-0.184141	0.0699349	0.0357868	-0.014114	0.00282598	0.0191227	-0.126515	-0.00361149	0.103461	-0.00802901	0.0329856	0.00905686	0.0417579	0.0454792	-0.188556	0.0443536	0.00952038	0.0149959
73-200-39	90	10	-5.47822	AB	2	Female	3	FJA	3	1973	1963	1002	1	1	19.93	-0.048118	-3.49202	-2.38559	0.208424	-0.345154	-0.544548	-0.806628	0.391109	-0.0865389	0.182289	-0.200618	-0.303741	-0.0888374	0.24408	-0.574343	0.125443	-0.0163271	0.131251	0.0779716	-0.0255816	0.0786394	-0.0509935	-0.125898	0.0683432	0.10442	-0.0115261	0.01743	-0.00601993	-0.0890919	0.0825037	-0.203478	0.0198642	-0.0222228	-0.0728099
73-200-40	89	9	-4.17721	AB	2	Male	3	FJA	3	1973	1964	1002	1	1	17.146	-0.217237	-3.01845	-2.55357	0.121719	-0.633728	-0.299607	-0.524634	0.53841	-0.0805979	0.158225	-0.195351	-0.173548	-0.0908231	0.107719	-0.241638	0.0706063	-0.11405	0.0458229	0.0141146	-0.0397861	0.0131786	-0.0288923	-0.0106556	-0.0180085	0.0737403	-0.0373183	-0.0043096	-0.00314655	0.0121694	0.0317743	-0.153306	-0.0573821	0.0195951	-0.0311319
73-200-41	90	10	-5.47822	AB	2	Female	3	FJA	3	1973	1963	1002	1	1	18.009	-0.0683098	-3.09818	-2.04698	-0.00363416	-0.271683	-0.410894	-0.79623	0.721931	-0.222712	0.234535	-0.0966808	-0.23812	-0.117702	0.255658	-0.591713	0.380186	-0.114416	0.0545248	-0.0285635	0.0220607	0.153006	-0.134567	-0.0238898	-0.0750802	0.011683	-0.00568964	0.03466	-0.0245892	0.0310492	0.0366254	-0.127281	0.0180244	-0.0220121	0.0162605
73-200-42	83	10	-12.4782	BB	3	Male	3	FJA	3	1973	1963	2002	0	2	19.623	-0.365135	-3.56054	-2.69983	-0.16905	-0.602292	-0.317861	-0.714364	0.509056	-0.212842	0.216415	-0.29601	-0.181885	-0.0378891	0.136893	-0.437693	-0.0138444	-0.0132831	0.0728322	-0.0457141	-0.0936492	0.0332576	-0.0804142	-0.037825	-0.0685131	0.0283275	-0.0440282	-0.034149	-0.0190895	0.00380195	0.0577242	-0.191543	0.0946888	0.0331574	0.0510498
73-200-43	86	7	-1.63045	AB	2	Male	3	FJA	3	1973	1966	1002	1	1	20.045	0.151859	-3.57886	-2.46227	-0.106878	-0.524452	-0.411037	-0.873874	0.837363	-0.0590608	0.212039	-0.204038	-0.304226	-0.105526	0.230407	-0.66968	0.257069	-0.318651	0.0479011	-0.049798	0.0772145	0.119012	-0.0140471	0.00578256	-0.10072	0.0368336	-0.026436	0.00208051	0.0141583	0.00190929	0.0545693	-0.124611	0.0336535	0.0468768	-0.108321
73-200-45	89	9	-4.17721	AB	2	Female	3	FJA	3	1973	1964	1002	1	1	19.924	-0.145745	-3.80164	-2.72325	-0.148797	-0.686707	-0.615468	-0.97122	0.499367	-0.115655	0.213742	-0.120297	-0.421548	-0.122711	0.273901	-0.686807	0.245148	-0.213353	0.0256949	-0.0729151	-0.0430535	0.00617134	-0.0275397	-0.0181811	-0.0648955	0.124223	-0.0455967	0.0147398	-0.0333554	0.0214025	0.0982408	-0.211069	-0.101862	0.0845972	-0.0915945
73-200-46	86	6	1.69963	AA	1	Male	3	FJA	3	1973	1967	1001	2	0	19.535	-0.055033	-3.53752	-2.26783	-0.0719019	-0.692461	-0.666306	-0.785686	0.432976	0.0445609	0.117159	-0.0587825	-0.174613	-0.0863169	0.262577	-0.627057	0.21307	0.0151337	0.0700269	0.0202787	0.157008	0.0327472	-0.00970975	0.0851499	-0.0914149	0.0510684	-0.0104339	0.0318753	-0.0473145	-0.047403	0.0726314	-0.142641	0.0182277	-0.0361177	-0.0971323
73-200-48	84	10	-11.4782	AB	2	Female	3	FJA	3	1973	1963	1002	1	1	18.723	-0.284516	-2.8821	-2.13641	0.323177	-0.539869	-0.596481	-0.804026	0.579248	-0.209615	0.176743	-0.23772	-0.408684	-0.115248	0.165851	-0.504651	0.128895	0.0410622	0.0766939	-0.029869	0.00561086	0.0110414	0.0353823	-0.04016	-0.0821513	0.105259	0.0138708	0.00513761	-0.0264065	-0.0140254	0.141423	-0.171851	0.0775299	-0.13415	0.0351245
73-200-49	76	7	-11.6304	AB	2	Male	4	FJA	3	1973	1966	1002	1	1	17.884	-0.274666	-3.68777	-2.97325	-0.0379905	-0.960479	-0.700553	-0.870964	0.719791	-0.0404741	0.25087	-0.155695	-0.350467	-0.0617097	0.145638	-0.54139	0.236884	-0.196028	0.0680927	-0.0810499	0.0337331	0.0665368	-0.0428463	0.124111	-0.108759	0.0796364	-0.0232124	-0.0795168	-0.0389126	0.0422789	-0.00537275	-0.14832	0.0214906	-0.0362319	-0.0543214
73-200-50	91	10	-4.47822	AB	2	Male	3	FJA	3	1973	1963	1002	1	1	18.97	-0.640684	-3.26914	-2.82897	0.0330475	-0.585208	-0.291828	-0.564776	0.533482	-0.242394	0.290173	-0.320394	-0.263077	0.0145374	0.104851	-0.403973	-0.0445299	0.0561463	-0.0635441	0.141844	-0.0629176	0.0431709	-0.0592651	-0.0604251	0.0437852	-0.0872363	-0.0123926	-0.0269687	0.0138164	0.0167548	0.0107652	-0.0283441	0.0778393	-0.0410894	0.00241165
73-200-51	94	8	3.42553	AB	2	Female	3	FJA	3	1973	1965	1002	1	1	21.528	-0.31069	-4.00931	-2.85534	-0.238194	-0.894439	-0.456675	-0.907826	0.58644	-0.0480627	0.260175	-0.112608	-0.391795	0.00060924	0.213884	-0.636678	0.0477614	-0.233605	0.0393465	0.0114667	-0.143977	0.0373188	-0.00894528	-0.0557067	0.0160608	-0.0399515	0.00275982	0.0133446	-0.0151175	0.0311734	0.045609	-0.141751	-0.0412444	-0.0267402	-0.0457875
73-200-52	94	10	-1.47822	AB	2	Male	3	FJA	3	1973	1963	1002	1	1	20.912	-0.00253801	-3.77703	-2.55287	-0.197649	-0.537735	-0.412707	-0.779964	0.684271	-0.0672405	0.153814	-0.169934	-0.227022	-0.120241	0.231267	-0.538275	0.173524	-0.175407	0.0762259	-0.00328245	-0.202152	0.0258308	-0.0926975	0.0492911	-0.0179511	0.0903812	-0.040236	0.0186604	-0.0371786	0.0141311	0.028382	-0.150928	0.0198745	0.036999	-0.0450791
73-200-53	89	7	1.36955	AB	2	Male	3	FJA	3	1973	1966	1002	1	1	17.899	-0.188643	-3.39112	-2.34535	0.230261	-0.72223	-0.613549	-0.777327	0.710602	-0.0698553	0.183512	-0.11327	-0.439202	-0.0873411	0.180695	-0.364763	0.264026	-0.126362	0.0646393	-0.171337	-0.00634586	-0.00918145	-0.0246045	0.143141	-0.130826	0.0824379	0.00367063	-0.0214036	-0.0654354	0.0463397	0.0273846	-0.139583	-0.100948	0.0648614	-0.0128867
73-200-54	79	9	-14.1772	AB	2	Male	3	FJA	3	1973	1964	1002	1	1	17.453	-0.0315819	-3.51312	-2.85335	-0.146424	-0.830034	-0.458294	-0.8415	0.437295	-0.0625334	0.260722	-0.315482	-0.10634	-0.112939	0.197211	-0.535508	0.164365	-0.104283	0.0222539	0.0811054	-0.160695	0.00157074	-0.0223361	-0.0252009	-0.0593522	0.0926131	-0.0163107	0.0210846	-0.0554337	-0.0668181	0.0567318	-0.248131	0.020661	-0.0296897	0.0549068
73-200-55	85	10	-10.4782	AB	2	Male	3	FJA	3	1973	1963	1002	1	1	19.044	-0.133626	-3.31698	-2.50161	-0.0340391	-0.533702	-0.658147	-0.764313	0.517935	-0.188085	0.199122	-0.00588294	-0.370098	-0.113688	0.237766	-0.651291	0.193598	-0.0476883	0.0715883	-0.0583542	-0.0282588	-0.00334648	0.0550884	0.0846382	-0.130452	0.118555	-0.0355278	0.017419	0.0234892	0.0227273	0.142857	-0.167089	-0.00708963	-0.0468307	0.0913189
73-200-56	84	10	-11.4782	AB	2	Female	3	FJA	3	1973	1963	1002	1	1	18.817	-0.518993	-3.29154	-2.38369	-0.0612474	-0.684343	-0.537184	-0.822954	0.319961	-0.141307	0.307206	-0.0256755	-0.4655	-0.110555	0.264796	-0.628001	-0.0443364	0.0587511	-0.0385246	-0.00701921	-0.0521934	0.0239446	-0.0758859	0.134338	-0.139665	0.141502	-0.03838	0.0294938	-0.033237	-0.0292354	0.0789538	-0.208379	0.000165558	-0.0884839	0.110017
73-200-57	90	7	2.36955	BB	3	Female	3	FJA	3	1973	1966	2002	0	2	20.34	-0.544887	-3.57613	-3.02063	-0.0269734	-0.982259	-0.420853	-0.602433	0.386797	-0.17228	0.138217	-0.434332	-0.245451	-0.0200763	0.121727	-0.375673	0.0040126	-0.0644215	-0.0394516	0.158967	0.021863	0.00331851	0.0110007	-0.16738	0.136808	-0.0522795	-0.0264229	-0.00245401	0.02398	0.098012	0.0211296	-0.0778973	0.0872307	-0.0848721	0.0310385
73-200-58	90	10	-5.47822	BB	3	Male	3	FJA	3	1973	1963	2002	0	2	20.056	-0.260738	-3.55724	-2.55509	-0.010797	-0.640682	-0.537108	-0.969687	0.582178	-0.153882	0.223702	-0.199664	-0.328206	-0.112628	0.287099	-0.65066	0.197247	-0.107492	0.0545715	0.0569286	-0.0436758	0.0263715	-0.0460218	-0.0187534	0.0437508	0.0598916	-0.0454662	0.0369488	-0.0467747	-0.0297324	0.0637661	-0.149526	-0.0124932	-0.0228088	-0.0119211
73-200-59	98	11	0.487522	AB	2	Female	3	FJA	3	1973	1962	1002	1	1	20.511	0.0249303	-3.57366	-1.75802	-0.00406466	-0.176959	-0.69357	-1.00843	0.374655	-0.0358239	0.235143	0.0230164	-0.329712	-0.148025	0.391682	-0.847574	0.235833	-0.165345	0.0346498	0.199006	-0.0906204	-0.00835267	-0.0700274	0.0789876	-0.0265616	0.0866417	-0.0207944	0.0279541	0.0133936	-0.0231644	0.0915537	-0.217113	-0.063934	0.0898226	0.033971
73-200-60	91	9	-2.17721	BB	3	Male	4	FJA	3	1973	1964	2002	0	2	18.089	-0.156745	-3.05461	-2.20206	0.447328	-0.415113	-0.364864	-0.662245	0.556358	-0.215031	0.261031	-0.0465776	-0.380479	-0.04264	0.129492	-0.483847	0.0965206	0.0489718	-0.0899092	0.0402575	-0.135275	-0.0536738	0.0601173	0.0327199	-0.0595415	5.26e-05	-0.0515641	-0.00518669	0.00266385	-0.000614761	0.083608	-0.152511	0.0546407	-0.046245	-0.0121388
73-200-63	101	10	5.52178	AB	2	Female	3	FJA	3	1973	1963	1002	1	1	20.278	-0.504881	-3.54894	-2.11912	0.185418	-0.64152	-0.410206	-0.637005	0.608291	-0.254201	0.341684	-0.284547	-0.245142	0.0427091	0.0781947	-0.484815	0.245818	-0.24403	0.0373094	0.0162608	0.0539336	0.273989	0.0191396	-0.0933324	0.107485	-0.0964411	-0.0297959	-0.0539836	0.122495	0.0432183	0.0391879	-0.136383	-0.017432	0.0861466	-0.0460662
73-200-64	81	6	-3.30037	AB	2	Female	3	FJA	3	1973	1967	1002	1	1	17.85	-0.315117	-3.78015	-2.80673	-0.237222	-0.695161	-0.571334	-0.807368	0.7327	-0.0461688	0.250113	-0.103517	-0.390937	-0.155674	0.226626	-0.614738	0.00705005	-0.242193	0.0326714	0.102152	-0.0464062	-0.0430046	0.0369299	-0.00103191	-0.159398	0.172223	-0.0349018	-0.0158034	-0.0365381	0.0203185	-0.0270117	-0.140128	0.0262965	-0.0218424	-0.0133413
73-200-65	86	10	-9.47822	BB	3	Male	3	FJA	3	1973	1963	2002	0	2	18.5	-0.269662	-2.98656	-2.28378	0.12384	-0.489546	-0.390275	-0.697874	0.629764	-0.162218	0.120149	-0.295725	-0.424109	-0.159303	0.235862	-0.550512	0.140061	-0.0722531	0.0330438	0.0250588	-0.00757817	-0.0006375	0.0093137	-0.0390798	0.0454204	0.0239135	-0.0393674	0.0146201	-0.0102443	0.0409692	0.0479785	-0.160884	0.0340372	-0.0101753	0.0231217
73-200-66	82	9	-11.1772	AB	2	Male	3	FJA	3	1973	1964	1002	1	1	18.944	-0.571045	-3.18899	-2.47741	0.126656	-0.573981	-0.366461	-0.607922	0.370278	-0.309271	0.135839	-0.248391	-0.326572	-0.0810712	0.221087	-0.462687	0.0291405	-0.000714759	0.0518093	0.0166107	-0.139239	-0.0426959	0.0734836	-0.164925	0.00635758	0.0642063	-0.00317669	-0.0308794	-0.0275891	0.0477037	0.010784	-0.171269	0.0472486	-0.0299581	-0.00714822
73-200-67	90	10	-5.47822	AB	2	Female	3	FJA	3	1973	1963	1002	1	1	20.309	-0.279713	-3.50046	-2.89356	-0.0980274	-0.424678	-0.614477	-0.662716	0.697548	-0.25854	0.301357	-0.334843	-0.277049	-0.112328	0.274772	-0.471467	-0.0238062	0.14007	0.0759526	-0.0426089	0.0155675	-0.0180962	0.0281491	0.0390465	-0.038363	0.0538373	-0.0161165	0.00575721	-0.0347826	0.0134047	0.0138659	-0.219826	0.0356847	0.0507689	0.0846035
73-200-69	85	10	-10.4782	AB	2	Female	3	FJA	3	1973	1963	1002	1	1	20.13	-0.343026	-3.31723	-2.30058	0.206434	-0.600577	-0.564337	-0.831202	0.455779	-0.187596	0.244881	-0.281052	-0.383109	-0.0523839	0.259406	-0.608398	0.256123	-0.0635139	0.000415696	0.0292115	0.162054	-0.0908821	0.0576776	-0.00428268	0.0624873	0.0932202	-0.00438228	0.0054725	-0.116718	-0.0561379	0.11313	-0.183485	-0.0152546	0.00812622	0.0545637
73-200-70	79	9	-14.1772	BB	3	Male	3	FJA	3	1973	1964	2002	0	2	19.169	-0.040267	-3.58087	-2.66491	-0.108293	-0.57067	-0.562825	-0.95409	0.539498	-0.132022	0.23777	-0.186033	-0.45579	-0.0687297	0.26439	-0.748258	0.17139	-0.228219	0.0725011	0.0240614	0.0569319	0.000803037	-0.0356484	-0.00126058	0.0590664	0.0557533	-0.0306792	-0.00652466	-0.0323375	0.153767	0.100728	-0.291908	0.0446072	-0.0305617	-0.0149739
73-200-71	103	9	9.82279	BB	3	Female	4	FJA	3	1973	1964	2002	0	2	20.032	-0.497702	-3.22138	-2.16828	0.416773	-0.183514	-0.527769	-0.80675	0.551951	-0.332699	0.201396	-0.0324278	-0.641998	0.000565221	0.136292	-0.381959	-0.0809418	0.0936061	-0.0658173	-0.00131151	-0.0807205	0.0635605	0.13064	-0.0557725	0.0222735	0.0120908	0.0124187	-0.0160968	0.00888688	0.0151578	0.0486919	-0.115573	0.0707877	0.0568966	0.000813734
73-200-72	82	7	-5.63045	AB	2	Male	3	FJA	3	1973	1966	1002	1	1	18.442	-0.249922	-3.49228	-2.637	0.0590312	-0.576129	-0.401072	-0.70627	0.561221	-0.190214	0.117001	-0.0900497	-0.362318	-0.167005	0.145163	-0.350454	-0.00171185	0.0671988	0.0529792	0.0382399	0.00168167	0.0637399	0.0313019	-0.0360678	-0.109858	0.105334	-0.0419602	0.0528243	-0.0265785	0.00533584	0.0706805	-0.141878	-0.0104464	-0.00846386	-0.0295166
73-200-75	86	10	-9.47822	AB	2	Female	3	FJA	3	1973	1963	1002	1	1	19.785	0.285602	-3.52987	-2.44233	-0.326893	-0.261445	-0.503921	-0.902916	0.440367	-0.0199048	0.173004	0.0156484	-0.101633	-0.127871	0.315176	-0.823437	0.31276	-0.0266907	0.0469449	0.0259629	-0.0819792	0.0538305	-0.0753531	0.0853605	-0.147557	0.130283	-0.0022301	-0.0206204	-0.0856277	-0.0573312	0.13584	-0.380706	0.0711934	-0.0606241	-0.0159474
73-200-76	98	11	0.487522	AB	2	Male	3	FJA	3	1973	1962	1002	1	1	21.714	-0.41044	-3.82414	-2.63598	-0.290807	-0.742441	-0.593402	-0.729658	0.556561	-0.0244275	0.267025	-0.272515	-0.222247	-0.0455151	0.210894	-0.837699	0.503372	-0.0922346	0.0275396	-0.111135	0.115383	0.0396952	0.0401878	-0.0977723	0.0346743	0.0809347	-0.0139263	-0.0146174	0.0392816	0.0308222	0.0767918	-0.239779	0.045849	-0.0382054	-0.0107839
73-200-78	86	6	1.69963	AB	2	Female	3	FJA	3	1973	1967	1002	1	1	19.529	-0.0775489	-4.04563	-2.47862	-0.2014	-0.628757	-0.830104	-1.06164	0.765444	0.0421072	0.296052	-0.195319	-0.286762	-0.0904748	0.417676	-0.785275	0.407751	-0.194797	0.0589263	-0.071331	-0.00900919	0.0936167	-0.0919281	0.0267044	-0.153283	0.0959731	-0.00175398	0.0166244	-0.136995	-0.0624042	0.118044	-0.247302	0.0251911	0.0226434	-0.0281852
73-200-79	83	10	-12.4782	AB	2	Female	3	FJA	3	1973	1963	1002	1	1	18.789	0.260754	-3.83495	-2.64361	-0.328942	-0.599713	-0.639258	-1.09407	0.460813	0.059556	0.224884	-0.144715	-0.296193	-0.102349	0.326045	-0.827329	0.379181	-0.242797	0.047488	0.0151232	-0.00195346	0.036075	-0.105624	0.109968	-0.0633417	0.120424	-0.00771112	0.0204436	0.030832	-0.0823113	0.0729467	-0.279909	0.0134655	-0.0511882	-0.0404474
73-200-80	84	7	-3.63045	AB	2	Female	3	FJA	3	1973	1966	1002	1	1	17.645	-0.294052	-3.45395	-2.30398	0.0791465	-0.541269	-0.484367	-0.646174	0.700959	-0.0775431	0.215759	-0.0497352	-0.462497	-0.107371	0.131624	-0.523075	0.20819	-0.0749592	0.00363679	0.0402985	-0.0835715	-0.0612972	-0.0524419	0.107459	-0.0942892	0.150973	-0.0240428	0.0538665	-0.0537921	-0.0603931	0.118888	-0.159319	0.0377645	-0.0337523	-0.00761902
73-200-84	85	6	0.699631	AB	2	Male	4	FJA	3	1973	1967	1002	1	1	19.479	-0.349466	-3.83757	-2.45037	-0.219001	-0.757591	-0.641502	-0.737759	0.70455	-0.0449555	0.155803	-0.100415	-0.31928	-0.124855	0.237456	-0.590155	0.167914	-0.0523891	0.0303813	0.0106474	-0.0819774	-0.108064	-0.0107446	0.050532	-0.0426882	0.093397	-0.0531578	0.0314303	-0.0289942	-0.0329664	0.0622497	-0.131219	0.00563575	-0.157909	0.0962724
73-200-85	85	6	0.699631	AB	2	Male	3	FJA	3	1973	1967	1002	1	1	19.155	-0.334227	-3.55764	-2.93261	-0.26065	-0.850312	-0.615944	-0.812979	0.477437	0.00148753	0.202499	-0.132117	-0.264642	0.105532	0.334112	-0.625206	0.273736	-0.105506	-0.00106	-0.0862133	0.0532246	-0.0140866	-0.0319986	0.0613752	-0.162746	0.021618	-0.0351977	0.133547	-0.150142	-0.0397584	0.0460148	-0.154948	-0.0486506	-0.0392322	-0.0496541
73-200-88	87	10	-8.47822	AB	2	Male	3	FJA	3	1973	1963	1002	1	1	19.595	-0.0651063	-3.12654	-2.60492	-0.129049	-0.647344	-0.510033	-0.720668	0.543195	-0.163474	0.153201	-0.110054	-0.0462167	-0.136634	0.255858	-0.601326	0.0880805	-0.167526	0.0437897	-0.0214365	-0.0118091	0.0535516	-0.0756895	0.050053	-0.10496	0.10128	0.000837877	0.00838509	-0.0608354	0.0572612	0.0338875	-0.159979	-0.029228	-0.0173453	-0.0213824
73-200-89	90	7	2.36955	BB	3	Female	4	FJA	3	1973	1966	2002	0	2	18.794	-0.156482	-3.75374	-2.6899	-0.414959	-0.775251	-0.588062	-0.597553	0.638043	0.0412784	0.300214	-0.254992	-0.197715	-0.0748978	0.157066	-0.338095	0.0462043	-0.00148982	0.21059	-0.0843095	-0.0676653	0.0515751	0.0413319	0.0123912	-0.0915673	0.0927988	-0.0058261	0.021817	-0.0337701	-0.0218795	0.116772	-0.14323	-0.0481884	0.10309	-0.0590225
73-200-90	102	10	6.52178	BB	3	Male	3	FJA	3	1973	1963	2002	0	2	20.115	-0.224608	-3.5335	-2.23937	0.159896	-0.573114	-0.505481	-0.620623	0.766732	-0.118899	0.217677	0.0160107	-0.320641	-0.0851116	0.10861	-0.462422	0.113588	-0.0426866	-0.0314754	0.09299	0.158359	0.0403181	-0.0167214	0.0372225	-0.0387651	0.0943324	-0.0331702	0.0113767	-0.0266233	0.0361927	0.0528892	-0.113634	0.0746266	0.0730183	-0.0595206
73-200-95	84	10	-11.4782	AB	2	Male	3	FJA	3	1973	1963	1002	1	1	20.222	-0.20802	-4.12104	-2.21383	-0.460484	-0.671433	-0.522085	-0.846568	0.655747	0.0459082	0.196923	-0.109999	-0.39941	-0.121446	0.287903	-0.738073	0.304791	-0.185957	0.0952604	0.107447	0.200304	0.168572	0.0190232	0.108279	-0.0467623	0.0924679	-0.0486507	-0.00660925	-0.0116341	0.0122227	0.0546688	-0.208078	0.0665981	-0.0831076	-0.0751841
73-200-97	79	7	-8.63045	AB	2	Female	3	FJA	3	1973	1966	1002	1	1	19.301	-0.331562	-4.222	-2.88628	-0.446868	-1.10997	-0.688355	-0.927042	0.508945	0.00893917	0.354712	-0.233873	-0.301114	-0.105075	0.293294	-0.72714	0.401266	-0.113459	0.0312655	0.09898	-0.0107192	0.107818	-0.058206	0.0653786	-0.211167	0.0996642	-0.0288685	0.0104811	-0.0490307	0.0118312	0.0805473	-0.272313	-0.0397021	0.0965541	0.0595963
73-200-99	87	7	-0.630445	AB	2	Male	3	FJA	3	1973	1966	1002	1	1	18.722	-0.525435	-3.91444	-2.52627	0.10254	-1.0407	-0.74982	-0.711044	0.292231	-0.0736817	0.364616	-0.25855	-0.553925	-0.0421102	0.171233	-0.488561	0.118872	-0.0861667	0.026851	-0.163516	0.0171938	0.0137857	0.00704441	0.00289928	-0.122331	0.102726	-0.0498658	0.00349314	-0.0905838	0.0938185	0.0888468	-0.227006	0.127503	-0.0319211	-0.103731
76-28-01	80	6	-4.30037	AB	2	Male	3	FJA	3	1976	1970	1002	1	1	19.305	0.22318	-3.78891	-2.66231	-0.0585654	-0.8096	-0.4972	-0.986646	0.604374	-0.0879369	0.181717	-0.132321	-0.204676	-0.239592	0.293733	-0.687296	0.314249	-0.17937	0.0648608	0.0456485	-0.0226307	0.0209515	-0.0368083	0.113839	-0.196216	0.124307	-0.0375968	0.00652603	-0.044581	-0.0164233	0.0837282	-0.303923	0.0525488	0.036537	-0.0504064
76-28-07	84	6	-0.300369	AA	1	Male	3	FJA	3	1976	1970	1001	2	0	18.519	-0.706093	-3.50649	-2.9306	-0.0427767	-0.653105	-0.655598	-0.837548	0.931088	-0.19026	0.427323	-0.279248	-0.447858	-0.0545698	0.181773	-0.481408	0.144779	-0.22045	0.0304928	-0.00027403	0.0733056	0.148327	0.103287	-0.014032	-0.0821543	0.0773844	-0.0332413	-0.0781109	0.053925	0.0295393	0.0431037	-0.0863843	-0.0353963	-0.0190449	-0.0523697
76-28-08	93	6	8.69963	AA	1	Male	3	FJA	3	1976	1970	1001	2	0	19.912	-0.691892	-4.07175	-2.24439	-0.425392	-0.593801	-0.815188	-0.569266	0.4481	0.0187722	0.213145	-0.247495	-0.389952	-0.0855088	0.235129	-0.596263	0.295816	-0.0624328	0.0811005	-0.0572711	0.0796529	-0.0448768	0.0547468	0.0261024	-0.0288273	0.0385461	-0.00120246	-0.0220418	0.015251	-0.0267783	0.0985052	-0.207669	0.00911303	0.108708	-0.0485543
76-28-10	103	6	18.6996	AA	1	Male	3	FJA	3	1976	1970	1001	2	0	19.4	-1.11336	-3.54198	-2.42472	0.0397583	-0.61511	-0.443489	-0.61272	0.704473	-0.0680359	-0.00609534	-0.118566	-0.567625	0.0364196	0.0387532	-0.41714	0.175771	-0.127615	-0.0318841	-0.0577275	-0.261366	0.0791115	-0.0954983	0.027485	-0.00340169	0.0384553	-0.0546114	0.0428909	-0.0918574	0.078366	0.0634568	-0.112451	-0.0356427	0.0665858	-0.0853422
76-28-15	99	7	11.3696	AA	1	Female	3	FJA	3	1976	1969	1001	2	0	18.561	0.601237	-2.60269	-2.9667	0.998101	-0.791286	-0.298683	-1.02628	1.10921	-0.292933	0.194079	-0.217829	-0.0676755	-0.267791	0.283387	-0.458273	-0.0792511	-0.0272975	0.107701	0.021322	-0.0957758	-0.0767112	0.0129628	-0.0609199	-0.090747	0.135311	-0.043737	0.0225339	0.0157467	0.0396706	0.0409562	-0.0769909	0.0174041	0.0154708	-0.0356279
76-28-16	77	6	-7.30037	AA	1	Male	3	FJA	3	1976	1970	1001	2	0	16.877	0.241962	-3.10762	-3.08906	0.331248	-0.955809	-0.386132	-0.941467	0.559373	-0.267875	0.200022	-0.22458	-0.157547	-0.103607	0.18861	-0.346581	0.0429332	0.0874571	0.0341932	-0.158106	0.12999	0.0283172	0.0469955	-0.00964416	-0.075072	0.0696875	-0.0244142	-0.0289392	-0.0329016	0.0319121	0.0918944	-0.180569	-0.0177189	-0.0564458	0.0972863
76-28-17	105	6	20.6996	AB	2	Female	3	FJA	3	1976	1970	1002	1	1	20.802	0.931482	-2.50557	-3.17588	1.22028	-1.24706	-0.336393	-0.868421	0.84617	-0.365706	0.406159	-0.226992	-0.296137	-0.0822344	0.121038	-0.12597	-0.050648	0.0132085	-0.10754	0.104944	-0.0703187	-0.0618767	0.0245884	0.0161869	0.0367204	0.167029	-0.0435034	-0.00787383	-0.0554909	0.0787435	-0.069187	-0.00245252	0.0248394	0.039635	-0.00290355
76-28-18	90	10	-5.47822	AA	1	Male	3	FJA	3	1976	1966	1001	2	0	21.164	-0.421288	-2.92164	-2.90543	0.0117066	-0.403664	-0.694174	-0.903413	0.8082	-0.0771373	0.13573	0.0811729	-0.428302	-0.0764248	0.222007	-0.7143	0.121472	-0.193251	0.00455341	0.0134506	-0.0927107	0.0584927	-0.0117589	0.173237	-0.167598	0.106187	-0.0320505	0.0282533	-0.0273722	0.0161167	0.0456573	-0.0947435	0.0296313	-0.143946	0.0107204
76-28-19	87	9	-6.17721	AB	2	Male	3	FJA	3	1976	1967	1002	1	1	18.996	-0.154684	-2.52693	-2.9842	0.693826	-0.6591	-0.212125	-1.01009	0.707593	-0.238879	0.271681	-0.217191	-0.228587	-0.092943	0.245283	-0.574809	0.305913	-0.0259609	0.0350773	-0.0464931	0.0121311	-0.0462878	-0.02418	-0.00784006	-0.0161425	0.0200722	-0.0612205	-0.0075246	-0.0789154	0.00422786	0.0578624	-0.128705	-0.013178	0.00801051	-0.00472851
76-28-21	98	8	7.42553	AA	1	Male	3	FJA	3	1976	1968	1001	2	0	18.552	0.762589	-2.60941	-2.42449	0.914484	-1.01297	0.0120309	-0.713193	0.477316	-0.358996	0.310155	-0.346786	-0.0840674	-0.180263	0.0615787	-0.253161	0.0169844	0.00537331	0.0303322	0.0480961	-0.0528078	-0.050291	-0.0436753	-0.140638	0.0157821	0.0332284	-0.0713173	0.0185993	-0.0247487	-0.00739613	0.0126988	0.124573	0.0112535	0.0337952	-0.0743986
76-28-22	92	8	1.42553	AA	1	Male	3	FJA	3	1976	1968	1001	2	0	19.257	0.0552322	-3.66958	-2.49313	0.198642	-1.03297	-0.133149	-0.833417	0.694737	-0.0432948	0.193983	-0.351377	-0.135449	-0.197148	0.179602	-0.336513	0.144918	-0.0472866	-0.0583189	-0.0352857	-0.044956	0.0806295	0.0521028	-0.0657124	0.0215137	0.0377927	-0.0372732	0.028078	-0.0081138	0.0133165	0.0205812	-0.116996	-0.0537872	0.101439	-0.0934019
76-28-23	91	7	3.36955	AA	1	Female	3	FJA	3	1976	1969	1001	2	0	19.705	0.275461	-3.87554	-2.61857	0.525618	-1.10199	-0.258307	-1.04241	1.02234	-0.204725	0.355825	-0.37833	-0.204539	-0.0989766	0.220709	-0.387677	0.122084	-0.26998	0.179228	-0.0748868	-0.0730357	-0.0237706	-0.00495263	0.0327769	-0.130359	0.114648	-0.00975546	0.0383972	-0.0704204	0.0959342	0.0745249	-0.0858259	-0.0458208	-0.0375775	0.01035
76-28-31	84	8	-6.57447	AB	2	Male	3	FJA	3	1976	1968	1002	1	1	19.109	0.448801	-2.55046	-3.95587	0.7913	-0.926994	-0.456213	-0.991012	0.873843	-0.280473	0.328323	-0.168791	-0.0757597	-0.145395	0.189493	-0.332289	0.264543	-0.0790074	0.0255109	-0.00253198	-0.0118115	0.0184354	0.0396998	-0.00977228	0.0663033	0.11317	-0.0298125	0.0525972	0.0199896	0.0771813	-0.0420241	-0.0811059	0.018641	0.00660588	0.00549717
76-28-34	79	8	-11.5745	AB	2	Male	3	FJA	3	1976	1968	1002	1	1	18.878	-0.87027	-2.87524	-3.41756	-0.183047	-0.665967	-0.61587	-0.940828	0.521389	-0.0521667	0.178282	-0.14449	-0.273928	0.0193802	0.140684	-0.712618	0.0513192	-0.160163	0.0558774	-0.0444864	0.0713652	0.0755149	-0.0410797	0.0449798	-0.0347828	0.0387553	-0.00887195	0.00063888	0.0285667	-0.0390993	0.0315825	-0.252521	0.0672602	-0.0788418	0.0205088
76-28-37	118	9	24.8228	AA	1	Female	3	FJA	3	1976	1967	1001	2	0	23.811	-0.597885	-3.67603	-3.11518	-0.437832	-0.896484	-0.805206	-0.570685	0.572165	0.045794	0.339082	-0.219359	-0.33862	0.0309203	0.124389	-0.183662	0.0327954	0.0490514	-0.019023	-0.0732887	0.00899596	-0.00148098	0.0132838	-0.0608488	-0.0169212	0.103567	-0.014686	-0.0133322	0.016977	0.0444638	-0.0654171	-0.0195813	-0.0161091	0.0194644	-0.132608
76-28-38	83	6	-1.30037	AB	2	Female	3	FJA	3	1976	1970	1002	1	1	20.109	0.675056	-3.49437	-2.54043	0.486005	-0.799647	-0.592553	-1.04282	0.892297	-0.202016	0.222436	-0.417143	-0.290027	-0.170474	0.198261	-0.707184	0.231959	-0.242131	0.121169	0.137272	-0.112222	0.0693245	0.0289037	-0.0702518	0.0164157	0.1817	-0.0602912	0.0523407	-0.0735674	-0.0054693	0.123421	-0.1601	-0.018995	0.101984	-0.1011
76-28-40	113	11	15.4875	BB	3	Male	3	FJA	3	1976	1965	2002	0	2	21.584	-0.426133	-3.19692	-3.212	-0.0438082	-0.2778	-0.362614	-0.86459	1.08896	-0.241064	0.174315	-0.0943521	-0.468377	-0.0647519	0.0511865	-0.433981	0.10501	-0.0968048	0.0612206	0.048939	-0.0152412	-0.0520194	0.022382	0.176731	-0.00897459	0.0640489	-0.0512657	-0.0170268	-0.0111578	-0.0517903	-0.0113477	-0.0224728	-0.055103	0.0595939	0.0301195
76-28-42	83	6	-1.30037	AB	2	Male	3	FJA	3	1976	1970	1002	1	1	18.321	-0.371577	-2.99173	-2.88065	0.150058	-0.366632	-0.774113	-0.835691	0.857422	-0.135802	0.238943	-0.131043	-0.492896	-0.0241795	0.19195	-0.56971	0.145858	-0.156731	0.0904674	0.0575429	-0.107876	0.00498134	-0.0515969	-0.00771011	-0.0788314	0.0625406	-0.0329007	-0.0154649	-0.00813766	0.0542733	0.0179377	-0.136954	-0.0184312	-0.0445726	-0.005866
76-28-44	80	6	-4.30037	AA	1	Male	3	FJA	3	1976	1970	1001	2	0	19.037	-0.144803	-3.50909	-3.15368	0.196027	-0.982725	-0.400053	-1.14019	0.823103	-0.12838	0.229187	-0.285625	-0.380884	-0.0898632	0.232989	-0.459649	0.0522229	-0.280476	0.0733631	-0.0628052	-0.108501	0.08008	0.0632989	0.0666639	-0.0848225	0.076997	-0.0153045	0.0156808	0.0245205	0.0190482	-0.000885175	-0.0770308	-0.00401077	-0.102537	-0.0251481
76-28-45	73	8	-17.5745	AA	1	Male	3	FJA	3	1976	1968	1001	2	0	19.757	-0.729702	-4.46462	-2.60786	-0.380761	-0.983355	-0.845871	-0.677212	0.427639	-0.0401613	0.407617	-0.0126313	-0.408667	-0.0977479	0.327005	-0.554193	0.294781	-0.295758	0.14722	-0.148207	0.0058242	-0.0282147	0.120583	0.0839082	-0.189383	0.019911	-0.0350579	7.61e-05	0.0277125	-0.0460984	0.0151978	-0.0882401	0.00223098	0.0264959	0.0168039
76-28-47	79	7	-8.63045	AB	2	Male	3	FJA	3	1976	1969	1002	1	1	18.515	-0.784838	-3.35853	-3.35882	-0.251105	-0.718136	-0.817203	-0.975	0.425525	0.0656993	0.166452	-0.0316193	-0.384758	-0.0319621	0.179294	-0.597836	0.230951	-0.111647	0.0402145	-0.146054	-0.155949	-0.101172	-0.0636107	0.172118	-0.118761	0.0273633	-0.0169823	-0.0729311	-0.0685103	0.0238054	0.0802211	-0.200586	0.0533709	-0.101154	0.00214774
76-28-50	79	8	-11.5745	AB	2	Male	3	FJA	3	1976	1968	1002	1	1	17.798	0.294878	-2.89172	-2.80943	0.0816005	-0.68657	-0.330139	-0.985655	0.439368	-0.169557	0.347517	-0.101667	-0.178869	-0.105621	0.287324	-0.789243	0.254725	0.0229765	0.0269052	0.0518081	-0.0291052	-0.0195963	-0.00455589	0.114425	-0.149407	0.0604954	-0.0411002	0.024263	-0.025835	-0.0291256	0.112916	-0.2767	0.0500116	-0.121565	-0.0962231
76-28-55	89	8	-1.57447	AA	1	Male	3	FJA	3	1976	1968	1001	2	0	16.88	-0.199995	-2.15677	-3.16322	0.851464	-0.307642	-0.530023	-0.796719	0.805592	-0.286765	0.172585	0.00835461	-0.346246	-0.0903786	0.147016	-0.331178	0.109702	-0.124485	-0.0569541	-0.0753874	-0.14264	-0.0269214	-0.0746772	0.126667	-0.0313069	0.146844	-0.0798641	0.0592757	-0.0164899	0.0660482	0.0390306	0.0298741	0.00475835	0.0255892	-0.0551352
76-28-59	100	6	15.6996	AA	1	Male	3	FJA	3	1976	1970	1001	2	0	20.86	-0.47383	-4.23935	-2.05816	-0.293488	-0.707135	-0.635926	-0.495567	0.31418	-0.104447	0.195849	-0.446798	-0.426221	-0.0753364	0.0409929	-0.236107	0.0867381	0.0387596	0.00622629	0.0616411	0.0315572	0.132209	0.035668	-0.0917104	-0.00367979	0.174779	-0.0270816	0.00861939	0.020122	-0.0795512	0.0881996	-0.119185	-0.0277323	0.0331287	0.054048
76-28-60	79	8	-11.5745	AA	1	Male	3	FJA	3	1976	1968	1001	2	0	19.302	-0.772362	-3.38109	-3.37653	-0.0749425	-0.768073	-0.585746	-0.890845	0.552895	-0.291529	0.253374	-0.063323	-0.466858	-0.0466433	0.146698	-0.373368	0.114816	-0.0948856	-0.0704806	-0.0336441	-0.129289	-0.175004	-0.0309609	-0.00591199	0.00370404	0.0645259	-0.0424749	-0.0151025	-0.00242597	0.0366673	-0.0164925	-0.0931011	-0.00166713	0.0256825	-0.0550911
76-28-63	113	9	19.8228	AA	1	Female	3	FJA	3	1976	1967	1001	2	0	21.282	0.165166	-3.23354	-1.85252	0.576033	-0.858021	-0.209217	-0.820512	0.804096	-0.204735	0.236672	-0.0238352	-0.360176	-0.0487826	0.0679156	-0.441529	0.224805	-0.173343	0.110473	0.100711	0.0504332	0.0188541	-0.0264773	0.0734213	-0.0668465	0.0974144	-0.0271729	-0.00281467	0.00578575	-0.042081	0.0989563	-0.0589167	-0.0216695	-0.00854527	-0.0249725
76-28-65	88	7	0.369555	AA	1	Male	3	FJA	3	1976	1969	1001	2	0	19.293	0.696717	-2.25184	-3.46883	0.60855	-0.768458	-0.501173	-0.776858	0.53776	-0.212982	0.212004	-0.288872	-0.0337915	-0.0444172	0.186962	-0.321664	0.101367	-0.0706205	0.0457087	-0.00416575	-0.0687047	-0.0649167	-0.000285937	-0.0148489	-0.0262145	0.0725388	-0.024441	-0.00171238	-0.0349292	-0.0241833	0.0559267	-0.106211	-0.0614265	0.0122824	-0.0866703
76-28-69	80	6	-4.30037	AA	1	Male	3	FJA	3	1976	1970	1001	2	0	18.745	0.605645	-2.99648	-3.50709	0.684322	-1.02932	-0.548962	-1.2405	0.929812	-0.276209	0.147174	-0.23619	-0.230426	-0.0634217	0.19015	-0.490826	0.0480877	-0.0963324	0.000290914	0.0113216	-0.0818708	0.0560862	-0.0271988	0.0376977	-0.156905	0.119997	-0.0058955	0.0202683	-0.0269185	-0.00930081	0.0147127	-0.0974826	0.0268787	0.0640833	0.0339347
76-28-70	89	6	4.69963	AA	1	Male	3	FJA	3	1976	1970	1001	2	0	19.495	0.599725	-2.27571	-3.52367	0.97669	-0.801702	-0.637192	-0.892326	0.660668	-0.338339	0.288049	-0.156996	-0.108148	-0.105059	0.177199	-0.279821	0.089178	-0.00240309	0.0329254	-0.0151459	-0.0115874	0.0313195	-0.098666	-0.0432113	-0.135847	0.209639	-0.00748248	0.0198787	-0.0485027	0.0455127	0.0331515	-0.0963674	-0.0597816	0.0566281	-0.00963078
76-28-71	80	7	-7.63045	AA	1	Male	3	FJA	3	1976	1969	1001	2	0	19.328	-0.814259	-3.01611	-3.81298	-0.0991977	-0.659696	-0.832391	-1.096	0.716051	0.0149591	0.107477	-0.152043	-0.508174	0.0195234	0.15975	-0.725463	0.23168	-0.144688	-0.000910152	0.0337003	0.0033802	-0.0224778	-0.00601817	0.0672602	-0.103352	-0.00339771	-0.0504239	-0.0169635	0.0878416	0.0245803	0.13797	-0.295618	-0.00447542	-0.0272658	-0.00587786
76-28-73	88	7	0.369555	AB	2	Female	3	FJA	3	1976	1969	1002	1	1	18.772	-0.445991	-3.34142	-3.1187	0.15694	-0.662749	-0.460171	-1.04204	0.657769	-0.102554	0.169953	0.03614	-0.500977	-0.0751444	0.121824	-0.598851	0.234704	0.0298418	0.0723131	0.0212066	-0.00188485	0.109847	0.0246543	0.194071	-0.173993	0.148337	-0.030377	0.0115997	-0.0161834	0.0393511	-0.0309767	-0.130265	0.0375985	0.0993512	0.0548286
76-28-75	83	6	-1.30037	AB	2	Male	3	FJA	3	1976	1970	1002	1	1	18.363	-1.29556	-3.23118	-3.06994	-0.242983	-0.334823	-0.684035	-0.695196	0.635325	-0.0160749	0.218298	0.0868092	-0.392168	-0.0537168	0.156533	-0.479144	0.138703	-0.0577139	-0.1028	0.106527	-0.115701	0.0506083	0.0861151	0.0917779	-0.0517184	0.1102	-0.0271377	-0.0250796	-0.0057637	0.0301598	0.0792956	-0.150121	0.0465834	-0.0104266	0.0126963
76-28-76	94	7	6.36955	AA	1	Male	3	FJA	3	1976	1969	1001	2	0	19.44	0.510537	-3.1934	-3.22412	0.436305	-1.08867	-0.804423	-0.903031	0.541095	-0.329614	0.218354	-0.170108	-0.310342	-0.0378199	0.22649	-0.41571	0.150913	-0.0820825	-0.0490344	-0.0225726	-0.00748926	-0.00136586	0.0184622	0.0302563	-0.30311	0.0571701	-0.00760889	0.0167524	-0.0372601	0.0462316	0.023832	-0.0889891	-0.0136795	-0.0202464	-0.102098
76-28-77	100	7	12.3696	AA	1	Female	3	FJA	3	1976	1969	1001	2	0	20.384	0.320089	-3.16553	-3.18353	0.406782	-1.1195	-0.601831	-1.00402	0.775502	-0.0579303	0.0973992	-0.0251301	-0.393008	-0.144633	0.242231	-0.514271	0.220716	-0.186747	0.424736	0.282202	0.228951	0.0193607	-0.0862642	0.17842	-0.168412	0.171038	-0.0248708	0.0254199	-0.0287374	0.041517	0.0950406	-0.100143	-0.0262891	0.0132146	-0.130576
76-28-79	100	6	15.6996	AB	2	Female	3	FJA	3	1976	1970	1002	1	1	22.344	0.599259	-2.93734	-3.83545	0.440761	-1.067	-0.266027	-1.06372	0.744338	-0.159516	0.127369	-0.309096	-0.261588	-0.0593292	0.143171	-0.350407	0.109723	-0.127553	0.0907784	0.0303269	0.19352	0.0464634	0.0535641	0.0715974	-0.0177709	0.0482018	0.0507262	-0.00860791	0.00592721	0.0205606	-0.0041082	-0.0876863	-0.00777247	0.000141789	0.0295821
76-28-82	87	6	2.69963	AA	1	Male	3	FJA	3	1976	1970	1001	2	0	19.332	0.0710373	-3.22949	-2.98162	0.131702	-0.996214	-0.137379	-1.08526	0.690835	-0.130882	0.140274	-0.344974	-0.113208	-0.216151	0.242657	-0.534343	0.179211	-0.182844	0.0140228	0.058427	-0.00247575	0.133829	0.0487612	5.3e-05	-0.0462418	0.0892391	-0.0410883	-0.00967245	-0.00606491	0.0060727	0.0397803	-0.0486959	0.0308383	0.0431553	0.11345
76-28-83	89	7	1.36955	AB	2	Male	3	FJA	3	1976	1969	1002	1	1	19.77	-0.455834	-3.72181	-2.81761	-0.197368	-0.745416	-0.760481	-0.813019	0.675294	-0.0500301	0.21054	-0.168682	-0.459482	-0.0707719	0.2138	-0.623031	0.130602	0.0195662	0.222495	0.0368014	0.0626685	-0.00226014	0.0340422	-0.0842967	-0.177571	0.143489	-0.00945369	-0.0190732	-0.0599804	0.00871881	0.0372316	-0.192134	0.0876899	-0.0498362	-0.151886
76-28-86	97	8	6.42553	AA	1	Male	3	FJA	3	1976	1968	1001	2	0	19.629	0.228509	-2.78253	-3.19375	0.761496	-0.896812	-0.288381	-1.0613	0.907387	-0.334964	0.371447	-0.408007	-0.271204	-0.0970202	0.148464	-0.178025	-0.0227162	-0.0220113	-0.0212598	0.0233122	0.1333	-0.0577743	-0.0673712	-0.0683817	-0.0117346	0.0608284	-0.0358021	0.0282546	-0.0164745	0.0288947	-0.119163	0.0492928	-0.0366942	0.0602235	-0.0608794
76-28-87	94	8	3.42553	AA	1	Male	3	FJA	3	1976	1968	1001	2	0	19.865	0.903105	-2.76738	-2.52986	0.883934	-0.583562	-0.132108	-0.867074	0.746738	-0.257792	0.182062	-0.262215	0.127633	-0.157359	0.310075	-0.431816	-0.0227268	-0.151036	0.0183274	-0.0205939	0.0369127	-0.0160347	0.0311301	-0.0339751	-0.0533837	0.110424	-0.0070772	0.0215822	-0.0744314	0.0639506	-0.093122	-0.0288872	0.00208304	-0.0112502	-0.102112
76-28-88	83	6	-1.30037	AA	1	Female	3	FJA	3	1976	1970	1001	2	0	19.76	-0.315555	-3.85521	-3.22425	-0.590687	-0.32961	-1.22465	-0.910698	0.57708	0.0768314	0.104324	0.223552	-0.641983	0.0239796	0.0385698	-0.718568	0.310728	-0.137828	0.00657653	0.0203851	0.0174256	0.111454	-0.115828	0.171292	-0.307795	0.0891266	-0.0218107	-0.00201546	-0.0569146	0.00768501	0.0734706	-0.215793	0.037999	0.106364	0.181821
76-28-91	94	8	3.42553	AA	1	Male	3	FJA	3	1976	1968	1001	2	0	19.419	0.199778	-3.1655	-2.50689	0.554286	-0.949608	0.0472361	-0.915411	0.720054	-0.385061	0.20666	-0.356012	-0.0785067	-0.102076	0.163269	-0.248218	0.0638747	-0.0240148	0.0739926	-0.0956244	-0.0400488	-0.0176456	0.00524802	-0.0154218	0.00798531	-0.0050562	-0.0361828	0.00922428	0.01385	-0.00386754	0.0443587	-0.121699	-0.0164275	0.0203567	0.0401362
76-28-92	83	9	-10.1772	AA	1	Male	3	FJA	3	1976	1967	1001	2	0	18.372	0.408378	-3.0297	-2.87848	0.44075	-0.731268	-0.240411	-1.04563	0.927556	-0.237385	0.371334	-0.150485	-0.118406	-0.165885	0.245032	-0.555568	0.211526	-0.231197	0.0904443	-0.0351843	0.148209	0.169501	0.0960929	0.0174618	-0.0410849	0.103807	-0.0523903	0.0389467	0.00775661	0.0231325	-0.0275868	-0.0504677	-0.0675588	0.0881091	-0.00354455
76-28-93	80	6	-4.30037	AA	1	Male	3	FJA	3	1976	1970	1001	2	0	18.866	0.173318	-2.964	-3.2867	0.0100878	-1.05757	-0.601496	-1.02078	0.253777	-0.0546268	0.198438	-0.310847	-0.226719	-0.109609	0.174272	-0.510051	0.262539	-0.0968279	0.0107844	0.00365373	-0.016428	0.0794459	0.0019155	0.00802008	-0.0839325	0.100617	-0.0116469	0.0026037	0.066432	0.0446699	0.0398383	-0.239686	0.0545328	-0.0322344	-0.0412149
76-28-94	93	8	2.42553	AA	1	Male	3	FJA	3	1976	1968	1001	2	0	19.295	0.606979	-2.13333	-3.53771	0.72838	-0.814181	-0.371343	-1.00638	0.689095	-0.323324	0.122534	-0.170952	-0.296969	-0.0753235	0.155316	-0.355716	0.16797	-0.0948427	-0.0552077	-0.0444569	0.0146892	0.0580753	-0.00504764	0.130703	-0.0819264	0.0940578	-0.0407851	0.00267809	-0.014184	0.0303373	-0.0600258	0.0283936	-0.0485933	0.0444188	0.0849661
76-28-97	99	6	14.6996	AA	1	Male	3	FJA	3	1976	1970	1001	2	0	18.615	-0.976966	-2.5245	-2.57647	-0.354548	0.243617	-0.540124	-0.205138	0.40967	-0.0688868	0.132231	0.145172	-0.536776	-0.0664029	-0.00156302	-0.446179	0.0738305	-0.0218972	0.209688	-0.0600757	0.0769799	0.0392015	0.00410527	0.13674	-0.0214156	0.0733369	-0.0369602	0.0199616	-0.00953648	-0.0610734	0.138641	-0.0911482	-0.0185425	0.0887143	-0.0456514
76-28-98	93	8	2.42553	AA	1	Female	3	FJA	3	1976	1968	1001	2	0	19.617	-1.05259	-3.03866	-3.32436	-0.112423	-0.649296	-0.52969	-0.784299	0.467002	-0.106333	-0.0406292	-0.0557987	-0.549664	-0.0900868	0.18183	-0.376024	-0.0337415	-0.00400734	-0.00517156	0.015437	-0.00567622	-0.0192825	0.0183285	0.00469744	-0.0667321	0.181686	-0.0532716	0.0116972	0.0302499	0.0447273	0.0473461	-0.0917205	0.00854008	-0.0328034	0.0441873
76-28-99	85	6	0.699631	AA	1	Male	3	FJA	3	1976	1970	1001	2	0	19.169	0.689738	-2.8828	-3.64842	0.652582	-0.995288	-0.674868	-1.16205	0.89416	-0.282533	0.396959	-0.233133	-0.325415	-0.0826749	0.178231	-0.46063	0.17361	0.0698614	0.0492993	-0.081107	0.0855104	0.0663744	0.128799	-0.0273456	-0.00713192	0.152365	-0.0397747	0.0141232	0.0382166	-0.0558362	0.00401348	-0.127963	-0.0481495	0.097695	-0.148445
79-45-1	87	7	-0.630445	AB	2	Male	3	FAX	2	1979	1972	1002	1	1	18.736	-0.14356	-3.57007	-2.37309	0.142405	-0.479537	-0.46464	-0.830675	0.534992	-0.271724	0.178185	-0.233703	-0.247584	-0.0428203	0.212123	-0.462134	0.0960819	-0.122344	-0.0565192	-0.0177676	-0.057079	0.0341491	-0.0319768	-0.0436564	-0.0462827	-0.0196654	-0.0364197	0.000535774	-0.0548518	0.0458265	-0.0012158	-0.0497156	0.0724768	0.0253505	-0.00799133
79-45-12	94	8	3.42553	AB	2	Male	3	FAX	2	1979	1971	1002	1	1	20.159	-0.355912	-3.83459	-2.70323	0.0658531	-0.721614	-0.559484	-0.795848	0.729288	-0.137056	0.133781	-0.198338	-0.370639	-0.061218	0.204077	-0.49989	0.0731434	-0.0664177	0.0647385	0.0810876	0.10943	0.0536025	-0.0600823	-0.00948674	-0.030866	0.11878	-0.0230174	-0.0117971	-0.0894013	0.13494	-0.00223193	-0.0165272	0.11411	0.00846855	-0.0127112
79-45-14	92	8	1.42553	AB	2	Female	3	FAX	2	1979	1971	1002	1	1	18.961	-0.350963	-2.96571	-2.31379	0.336878	-0.843977	-0.314233	-0.479374	0.455051	-0.23246	0.287767	-0.157459	-0.361061	-0.0638068	0.00782668	-0.259854	-0.127698	-0.0191659	-0.00312262	0.045794	0.0776112	0.0405581	0.00714856	0.0529956	-0.00841653	0.020703	-0.0252908	-0.0252562	0.0594856	0.00937195	0.00253591	0.019124	-0.000745659	-0.0308522	0.058101
79-45-15	84	7	-3.63045	AB	2	Male	3	FAX	2	1979	1972	1002	1	1	20.064	-0.0680757	-3.82701	-2.89179	-0.196298	-0.762146	-0.701375	-0.876282	0.635868	-0.166157	0.339976	-0.162997	-0.418051	-0.0399261	0.230799	-0.605843	0.267004	-0.144649	0.0913586	-0.00745925	0.0668572	-0.0025556	0.0601893	-0.0108064	-0.0763547	0.0429121	0.00436171	-0.00161827	-0.0128394	0.0399767	0.0102287	-0.118725	-0.0322042	0.00384578	-0.0152665
79-45-16	84	6	-0.300369	AB	2	Female	2	FAX	2	1979	1973	1002	1	1	17.351	-0.177397	-2.8863	-2.7764	-0.0241981	-0.750975	-0.23308	-0.695135	0.283019	-0.0172477	0.215508	-0.229492	-0.316856	-0.0411255	0.0947832	-0.320515	0.0836798	-0.0107708	0.00716117	0.0160728	0.0218018	0.0399583	0.126111	-0.0519189	0.0440452	-0.0687375	-0.0167471	-0.0448515	0.0110645	-0.0129697	-0.0197734	-0.0205441	0.0729616	-0.00732888	0.0662898
79-45-17	104	9	10.8228	AB	2	Female	3	FAX	2	1979	1970	1002	1	1	20.78	-0.487415	-3.2305	-2.29238	0.277022	-0.748781	-0.521426	-0.44153	0.543522	-0.239628	0.229111	-0.400863	-0.370406	-0.0420915	0.0862605	-0.223185	0.183856	0.0366378	0.0131336	-0.0231755	-0.0430209	0.054533	-0.0915227	-0.0858356	0.0897065	0.0272768	-0.0277306	-0.000940601	0.00553423	0.0565811	0.0314395	-0.179667	-0.0133682	-0.0229472	0.0928714
79-45-18	95	8	4.42553	AB	2	Male	3	FAX	2	1979	1971	1002	1	1	21.326	0.0834351	-4.03324	-2.54304	-0.278174	-0.779608	-0.587881	-1.00303	0.437377	0.102649	0.302605	-0.218175	-0.443669	-0.139763	0.290886	-0.784781	0.280447	-0.150561	0.0383355	0.0864275	-0.0993435	0.0685901	-0.0328295	0.0815815	-0.255105	0.143221	-0.0098403	0.0453191	-0.0422883	-0.0289596	0.146513	-0.302398	0.0935703	0.00308997	-0.126184
79-45-2	81	7	-6.63045	AB	2	Male	3	FAX	2	1979	1972	1002	1	1	20.22	0.339741	-3.68953	-2.98754	-0.276708	-0.82042	-0.584157	-1.09416	0.34102	0.0438202	0.267242	-0.21399	-0.208217	0.0352437	0.0702513	-0.866895	0.209168	-0.163197	0.0407508	-0.000512734	-0.0411556	0.0654258	0.0418521	0.0293016	-0.169894	0.0389201	-0.0210713	0.0230322	0.133634	-0.0494305	0.0710127	-0.321084	0.0408757	-0.0171311	0.0264851
79-45-20	88	7	0.369555	AB	2	Male	3	FAX	2	1979	1972	1002	1	1	18.336	-0.299215	-3.41832	-2.19469	0.00688735	-0.583693	-0.219425	-0.825511	0.649587	-0.0874885	0.140845	-0.191384	-0.306161	-0.101188	0.137446	-0.372599	0.198966	-0.142855	-0.0146294	0.0383176	0.097954	-0.11444	0.0206716	-0.0168129	-0.00388957	0.0379854	-0.0301436	-0.0352958	-0.0444909	0.0332546	0.0442951	-0.16452	-0.0270263	0.0147975	-0.0314414
79-45-23	100	9	6.82279	AB	2	Male	2	FAX	2	1979	1970	1002	1	1	21.057	-0.558362	-3.83244	-2.86621	-0.00679018	-0.850045	-0.657717	-0.85745	0.595896	-0.188186	0.307836	-0.23302	-0.323047	-0.0619831	0.165501	-0.537121	0.200028	-0.107704	0.0506591	-0.0430676	-0.10842	-0.0811807	0.0440135	-0.0974391	-0.0478918	0.107027	-0.0198087	-0.0206679	-0.00379407	0.00527821	0.0279593	-0.204567	0.046612	0.00544538	0.000408868
79-45-24	95	8	4.42553	AB	2	Male	3	FAX	2	1979	1971	1002	1	1	19.653	0.0139746	-3.50136	-2.72646	-0.0534221	-0.889661	-0.525165	-0.742514	0.519103	-0.105306	0.365706	-0.21758	-0.244392	-0.120414	0.167472	-0.410066	0.00732183	-0.138095	0.0164427	0.156624	0.105522	0.101652	-0.00243415	0.0285778	-0.126619	0.122653	0.0152634	-0.0446445	-0.00920231	-0.0326943	-0.0136048	-0.157356	0.0336485	-0.102363	0.0285531
79-45-25	88	9	-5.17721	AB	2	Female	2	FAX	2	1979	1970	1002	1	1	18.489	-0.305359	-3.13955	-2.30374	-0.040269	-0.928949	-0.233726	-0.367774	0.35625	-0.0958429	0.176896	-0.220034	-0.169577	-0.0380809	0.0686572	-0.188753	0.115841	-0.0297235	0.0926271	0.163015	-0.223029	-0.0983752	0.0277219	-0.0530564	0.116437	0.0636852	-0.00069451	0.0341415	-0.0357003	0.0688019	0.0355553	-0.186982	0.0400246	-0.0976784	-0.00977994
79-45-27	83	7	-4.63045	BB	3	Male	3	FAX	2	1979	1972	2002	0	2	17.993	-0.0869004	-3.49003	-2.3064	-0.00746746	-0.53385	-0.672952	-0.79437	0.562074	-0.0541275	0.0735315	-0.0133513	-0.271598	-0.0616676	0.252997	-0.657108	0.374357	-0.249999	0.0847902	0.120788	-0.126549	-0.0302376	-0.0780166	0.128711	-0.139166	0.137392	-0.0253344	0.0286085	-0.0026585	-0.0101139	0.119674	-0.178547	-0.0627069	0.0383921	0.106112
79-45-28	77	6	-7.30037	AB	2	Male	3	FAX	2	1979	1973	1002	1	1	17.315	-0.493843	-3.33213	-2.60146	0.00109181	-0.680455	-0.457919	-0.775928	0.478846	-0.138056	0.123754	-0.0140178	-0.542811	-0.0284603	0.113289	-0.369784	0.0401159	-0.0406452	-0.00219407	0.00102709	0.0265518	-0.0604572	0.0191616	-0.0471302	-0.00904113	0.0299556	-0.0346056	-0.0161441	0.0216225	0.0042798	0.0439746	-0.127616	0.0302316	0.0237149	0.0286471
79-45-29	72	6	-12.3004	AB	2	Male	3	FAX	2	1979	1973	1002	1	1	19.153	-0.171497	-3.84285	-2.80148	-0.263931	-0.812973	-0.482929	-0.82742	0.45876	0.0707054	0.278754	-0.170237	-0.171051	-0.12969	0.113275	-0.606423	0.19236	-0.179222	0.0626327	-0.0461381	0.0611519	0.0325106	0.0116845	-0.0581972	-0.165363	0.0476135	-0.0162637	-0.0491353	-0.130703	0.0480976	0.0347511	-0.217301	0.106648	0.104378	-0.0502915
79-45-3	75	6	-9.30037	AB	2	Male	4	FAX	2	1979	1973	1002	1	1	17.675	0.209676	-3.47042	-2.23437	-0.137302	-0.73599	-0.708799	-0.776842	0.510543	-0.0082287	0.0814035	0.00363417	-0.14614	-0.0793592	0.283536	-0.637008	0.239705	-0.0910683	0.124739	0.0814098	-0.0559687	-0.0262127	-0.0689514	0.0718866	-0.131414	0.0496841	-0.0550327	0.00897246	-0.0326256	-0.0468728	0.0978875	-0.247575	0.0153003	0.0206751	-0.0107825
79-45-30	85	7	-2.63045	AB	2	Female	3	FAX	2	1979	1972	1002	1	1	19.76	-0.0743915	-3.85642	-2.76061	-0.17148	-0.701362	-0.669493	-0.950819	0.706439	-0.0562281	0.169141	-0.140313	-0.454336	-0.0582783	0.221281	-0.729552	0.220397	-0.138386	-0.0164682	0.127323	-0.13473	0.0523377	-0.0597553	0.0818533	-0.0906694	0.130646	-0.0227891	0.0104445	0.013383	-0.0391382	0.016419	-0.233775	-0.0269478	0.0431513	-0.0846384
79-45-31	82	8	-8.57447	AB	2	Female	3	FAX	2	1979	1971	1002	1	1	19.534	-0.332911	-3.97085	-2.667	-0.101547	-0.819897	-0.759883	-0.933602	0.708756	-0.0443255	0.176957	-0.0988323	-0.492841	-0.0859691	0.226481	-0.671331	0.381557	-0.159378	0.0168827	-0.0568944	-0.070899	0.138929	-0.091891	0.0441447	-0.125245	0.098351	-0.018531	0.00304511	-0.00048637	-0.0218574	0.108299	-0.240899	-0.0498403	-0.0406131	0.000399871
79-45-36	92	7	4.36955	AB	2	Female	3	FAX	2	1979	1972	1002	1	1	19.511	-0.535664	-3.49202	-2.31182	0.391892	-0.552125	-0.387237	-0.652795	0.603039	-0.238402	0.18568	-0.0608931	-0.448522	0.043289	0.179994	-0.465145	0.150953	-0.057847	-0.0278447	-0.0384201	-0.0773762	0.0271589	-0.0326963	0.096285	-0.00526219	-0.000171659	0.00673976	-0.0265601	0.02434	-0.020262	-0.0121552	-0.0382306	-0.0379096	0.0200497	0.0327509
79-45-37	88	6	3.69963	AB	2	Male	4	FAX	2	1979	1973	1002	1	1	18.288	0.18834	-3.76557	-1.72114	-0.143133	-0.579838	-0.549221	-0.491636	0.446061	-0.309652	0.0384797	-0.11513	-0.285278	-0.102959	0.172471	-0.474927	0.170311	0.110125	0.0987057	-0.23751	-0.170477	0.0524155	-0.0762643	0.138707	-0.0952302	0.14116	-0.0713201	0.0220798	-0.00720428	-0.0348037	0.0919162	-0.145186	0.0129278	0.123618	-0.204301
79-45-4	82	6	-2.30037	AB	2	Male	3	FAX	2	1979	1973	1002	1	1	17.52	-0.139271	-3.48665	-2.3712	-0.116743	-0.517484	-0.581731	-0.910711	0.556289	-0.149929	0.333278	-0.158867	-0.401221	-0.108113	0.297525	-0.681292	0.137142	-0.080783	0.0103639	-0.00783763	0.0841941	0.1792	0.103738	0.0551115	-0.0942098	0.129674	-0.0621371	0.0226254	-0.0333147	0.0386543	0.0831119	-0.220669	0.0383058	0.0268117	-0.00023043
79-45-41	86	7	-1.63045	AB	2	Male	3	FAX	2	1979	1972	1002	1	1	18.773	-0.112929	-3.264	-2.04894	0.0320795	-0.595558	-0.713318	-0.736969	0.487088	0.0202426	0.108351	-0.0316095	-0.411864	-0.172761	0.257733	-0.577432	0.121984	-0.00479708	0.0630115	-0.0164627	0.0449514	0.0789597	-0.0532914	0.154379	-0.214211	0.150975	-0.0510383	-0.00518913	-0.0514994	-0.00585234	0.061081	-0.0730187	0.0202595	0.0615536	0.0605431
79-45-42	95	7	7.36955	AB	2	Female	4	FAX	2	1979	1972	1002	1	1	20.515	0.0429167	-3.40804	-2.16035	0.282898	-0.633499	-0.793533	-0.540763	0.225066	0.0119114	0.238798	-0.180351	-0.434724	-0.11448	0.0930566	-0.484355	0.190602	-0.0231097	-0.19556	-0.208553	-0.0439693	0.0374764	0.0347931	0.0137516	-0.102993	0.0423714	0.024515	0.0501694	-0.152348	0.052192	-0.00928106	-0.0322095	-0.0975276	-0.00719768	0.14518
79-45-44	69	6	-15.3004	AB	2	Male	3	FAX	2	1979	1973	1002	1	1	16.442	-0.106162	-3.70147	-2.70529	-0.185601	-0.845347	-0.729118	-0.928275	0.535622	-0.0409523	0.127469	-0.101746	-0.230285	-0.109977	0.211954	-0.595389	0.173265	-0.231173	0.111749	0.0215027	0.00263813	-0.00830338	-0.00324411	0.131467	-0.1497	0.0398313	-0.0207498	0.0340421	-0.0437508	-0.0242226	0.115574	-0.164838	-0.0571961	0.0628901	0.0287402
79-45-46	102	8	11.4255	AB	2	Female	3	FAX	2	1979	1971	1002	1	1	18.686	-0.220304	-3.06344	-2.13299	0.173861	-0.448898	-0.412147	-0.730161	0.665718	-0.191191	0.139431	0.136998	-0.227112	-0.0557321	0.229477	-0.503104	0.000872329	-0.102186	0.0353	-0.070037	-0.0504452	0.0680054	-0.0221055	0.0514513	-0.0264649	0.119138	-0.0713843	0.0312579	-0.209612	-0.021186	0.0911031	-0.0911227	-0.082673	0.098416	-0.00689465
79-45-47	95	9	1.82279	AB	2	Female	3	FAX	2	1979	1970	1002	1	1	19.762	-0.0722524	-3.21912	-1.9017	0.177224	-0.388323	-0.524158	-0.864325	0.520802	-0.192428	0.00818904	-0.0668293	-0.3515	-0.227678	0.22669	-0.562185	0.245199	0.0819374	-0.0955403	-0.0568388	-0.0772597	0.0200086	-0.0217287	0.00817192	-0.0798496	0.125896	-0.0654283	0.0660824	-0.0177025	0.00860184	0.0849967	-0.167695	-0.0545121	0.131735	-0.0187327
79-45-49	82	6	-2.30037	AB	2	Male	3	FAX	2	1979	1973	1002	1	1	19.617	-0.286454	-3.64166	-2.73119	-0.127769	-1.03388	-0.559992	-0.824645	0.621164	0.0896275	0.355542	-0.225986	-0.259928	-0.0904562	0.24688	-0.593534	0.326532	-0.133398	0.0320834	0.0183692	0.00299723	0.00337439	0.0221556	-0.116624	-0.00887948	0.0552799	-0.0121032	-7.66e-05	-0.0101287	0.019074	0.063825	-0.178745	0.0529252	0.00262714	-0.0703507
79-45-5	83	7	-4.63045	AB	2	Male	3	FAX	2	1979	1972	1002	1	1	18.645	-0.316518	-3.08091	-2.29199	0.0275357	-0.622917	-0.470036	-0.531738	0.427616	-0.172717	0.184237	-0.158678	-0.314328	-0.158713	0.26523	-0.47784	0.0692504	-0.0471861	0.0528474	-0.0975844	-0.120162	-0.000385563	0.0205756	0.0223496	-0.0970555	0.0678702	-0.0278189	0.00313634	-0.00331924	-0.0281657	0.0891371	-0.161755	0.0142944	-0.0245823	0.0895075
79-45-52	85	7	-2.63045	AB	2	Male	3	FAX	2	1979	1972	1002	1	1	19.73	-0.193007	-3.39851	-2.61924	0.0332256	-0.748582	-0.605496	-0.57699	0.568035	-0.0989928	0.234379	-0.270015	-0.262749	-0.0598834	0.172182	-0.589014	0.288774	-0.0445768	-0.0265225	0.0197159	-0.0889403	-0.00391218	-0.0435095	-0.0619441	0.0520478	0.0559601	-0.0125059	-0.032942	-0.0012569	-0.0178475	0.121796	-0.197239	-0.0754458	0.0173886	0.0317226
79-45-53	81	7	-6.63045	AB	2	Male	3	FAX	2	1979	1972	1002	1	1	17.874	-0.350735	-3.31779	-2.35926	0.0136101	-0.521671	-0.563833	-0.818464	0.565303	-0.142968	0.160956	-0.198641	-0.373452	-0.114632	0.250743	-0.591732	0.161639	-0.095184	-0.0420898	0.0265124	0.000475161	-0.00522355	-0.0826463	0.00561667	-0.105886	0.0426419	-0.0377693	0.0142634	-0.0375467	0.00691212	0.0358729	-0.117016	-0.0437104	-0.0143957	0.102157
79-45-54	85	7	-2.63045	AB	2	Male	3	FAX	2	1979	1972	1002	1	1	18.216	-0.277516	-3.80062	-2.01418	-0.0327663	-0.662073	-0.657265	-0.7528	0.337243	0.0940124	0.341702	-0.245322	-0.357936	-0.0205865	0.249545	-0.640386	0.152325	-0.0458593	-0.0475123	0.0646041	0.0560733	-0.0420069	0.0943375	-0.0109644	-0.0586446	-0.0280833	0.00316895	-0.00169193	0.0431331	-0.137047	0.13261	-0.184879	0.0123936	0.0296473	0.00843584
79-45-55	84	8	-6.57447	AB	2	Male	3	FAX	2	1979	1971	1002	1	1	18.012	-0.185	-3.21008	-2.24444	-0.0468255	-0.644056	-0.693419	-0.705232	0.343473	-0.0336543	0.219867	-0.237158	-0.372129	-0.0919329	0.306889	-0.475582	0.0349936	0.00107857	0.0800202	0.197802	0.115882	0.0652752	-0.0350039	-0.0100637	-0.00919551	0.0893555	-0.0576034	-0.0119725	-0.0751654	0.0197707	-0.0564374	-0.133667	-0.038728	-0.0697958	0.0518371
79-45-57	82	7	-5.63045	AB	2	Female	3	FAX	2	1979	1972	1002	1	1	19.793	-0.0841508	-3.983	-2.68793	-0.312074	-0.559885	-0.498811	-0.825149	0.562518	-0.0241869	0.21859	-0.149985	-0.144244	-0.101929	0.192179	-0.657012	0.265011	-0.14566	0.0315411	-0.0449122	-0.0109616	-0.0502336	0.0174478	0.053282	-0.154542	0.129834	-0.0344499	0.0538559	-0.0507917	0.0527082	0.120596	-0.287029	0.0595373	0.0676397	0.101796
79-45-58	97	9	3.82279	AB	2	Male	3	FAX	2	1979	1970	1002	1	1	20.789	-0.24004	-3.28125	-2.74567	0.146552	-0.831377	-0.508323	-0.7036	0.443831	-0.132164	0.210447	-0.222163	-0.331322	-0.0756279	0.15144	-0.450463	0.0616342	-0.0241817	0.0526391	-0.00811899	-0.00965124	0.0402501	-0.0558018	-0.00390638	-0.107644	0.135694	-0.0204527	0.0378534	-0.0399929	0.0137332	0.0943464	-0.141702	0.0504049	-0.00578642	-0.0133324
79-45-6	86	7	-1.63045	AB	2	Male	3	FAX	2	1979	1972	1002	1	1	20.03	-0.125186	-3.4084	-2.85739	0.0118425	-0.88708	-0.607929	-0.731737	0.357508	-0.170504	0.269681	-0.375647	-0.246638	-0.0816724	0.253948	-0.45719	0.00638205	0.0313964	0.0409233	0.00699553	-0.0111005	0.00189239	0.020181	-0.0212049	-0.0875015	0.0879628	-0.00843201	0.0271173	-0.0587163	-0.0522186	0.14103	-0.206834	-0.00232832	0.00732855	0.0654929
79-45-60	74	6	-10.3004	AB	2	Male	3	FAX	2	1979	1973	1002	1	1	15.261	-0.156642	-2.42739	-2.28407	0.39616	-0.555648	-0.444381	-0.366783	0.227175	-0.363451	0.0499915	-0.0543273	-0.368393	-0.0391502	0.156957	-0.153969	-0.016191	0.0407608	-0.108116	-0.0564952	0.102646	0.0141429	0.0394263	-0.0145641	-0.075713	0.0538139	-0.0687628	0.0349256	0.0826603	0.0926618	0.104275	-0.124364	-0.0114235	0.00503567	0.0538363
79-45-61	93	8	2.42553	AB	2	Male	3	FAX	2	1979	1971	1002	1	1	18.507	-0.228797	-3.26736	-2.25168	0.154827	-0.397239	-0.470329	-0.734298	0.676546	-0.185664	0.259816	-0.0818569	-0.371504	-0.13894	0.152764	-0.51645	0.234413	-0.0964733	0.00746734	0.120637	0.0579645	0.00760331	-0.0783853	0.0888763	0.0273312	0.00580055	-0.038846	-0.00989705	0.0379177	-0.0438167	0.0286435	-0.0699464	-0.0115284	0.0556597	0.0324976
79-45-62	102	7	14.3696	AB	2	Male	3	FAX	2	1979	1972	1002	1	1	21.644	-0.0900895	-3.58178	-2.53909	0.060177	-0.867709	-0.609283	-0.564919	0.456549	-0.185733	0.133357	-0.0581183	-0.206762	-0.170715	0.2472	-0.529159	0.19605	-0.0782215	0.0189178	0.129	-0.0741381	0.0491813	0.00560712	0.0502826	-0.100238	0.109716	-0.0169511	0.0138714	-0.0476821	-0.0770964	0.103486	-0.118848	-0.0273859	-0.0380301	-0.113568
79-45-65	87	7	-0.630445	AB	2	Male	3	FAX	2	1979	1972	1002	1	1	19.231	-0.0165949	-3.40637	-2.5942	-0.0238588	-0.529079	-0.389517	-0.768422	0.457294	-0.0968334	0.21383	-0.158221	-0.375276	-0.0534234	0.132173	-0.563036	0.0956969	0.0152104	0.0544139	-0.00497474	0.0153677	0.0494047	0.00246921	0.0197675	0.00986857	-0.00326466	-0.0267721	-0.0103158	-0.0231642	0.0371744	0.122523	-0.240752	0.0910309	0.008066	0.0665688
79-45-67	77	6	-7.30037	AB	2	Female	3	FAX	2	1979	1973	1002	1	1	17.039	-0.0929594	-3.73447	-2.41526	-0.0752784	-0.688911	-0.574294	-0.857794	0.590281	-0.0395019	0.106313	-0.00679699	-0.365491	-0.0686741	0.0902438	-0.551507	0.225558	-0.13226	0.051571	-0.101417	-0.0434726	0.042524	-0.0171909	0.171783	-0.066667	0.130685	-0.0416864	0.0840819	-0.0393352	0.0222647	0.122531	-0.199482	-0.0399473	0.0142693	-0.0267061
79-45-68	84	7	-3.63045	AB	2	Male	3	FAX	2	1979	1972	1002	1	1	19.655	-0.017337	-3.53893	-2.55626	-0.132099	-0.561153	-0.556791	-0.814464	0.64587	-0.109082	0.153327	-0.146406	-0.247479	-0.0836053	0.191026	-0.629498	0.0306839	-0.201745	0.0367083	0.039503	-0.019061	0.0287878	-0.0213999	-0.0493924	-0.0468476	0.0875945	0.00431418	0.00959004	0.0234988	0.0165868	0.0572975	-0.123422	-0.00971512	-0.0407751	-0.0650092
79-45-72	75	6	-9.30037	AB	2	Male	4	FAX	2	1979	1973	1002	1	1	18.172	-0.142726	-4.10212	-2.44757	-0.227138	-0.878699	-0.628505	-0.864265	0.68591	-0.0335955	0.150539	-0.334629	-0.31741	-0.0906445	0.273656	-0.526958	0.25338	-0.143382	0.0979737	-0.080761	0.243694	0.0931129	-0.053478	0.0421429	-0.0706332	0.103955	0.00826886	-0.0140093	-0.0575537	-0.00338778	0.0129587	-0.129002	-0.0574207	0.00478426	-0.148074
79-45-74	90	7	2.36955	AB	2	Male	3	FAX	2	1979	1972	1002	1	1	21.197	-0.296789	-4.06636	-2.8802	-0.265816	-0.827155	-0.755341	-0.924343	0.63843	-0.0193681	0.253152	-0.188965	-0.351594	0.0173702	0.220677	-0.595235	0.250308	-0.18184	0.124847	-0.0840926	-0.0149649	-0.0039843	-0.00893699	0.017699	0.055283	0.056968	-0.0145511	0.00936103	-0.0152195	-0.0423941	0.0473304	-0.245513	0.0203821	0.0385419	-0.112206
79-45-75	77	6	-7.30037	AB	2	Male	3	FAX	2	1979	1973	1002	1	1	17.904	-0.0659128	-3.41811	-2.4768	-0.166321	-0.492832	-0.469893	-0.858242	0.374285	-0.115427	0.34257	-0.12343	-0.192417	-0.105802	0.324655	-0.679027	0.0955579	-0.186261	0.135509	-0.044423	-0.0726418	-0.0758839	-0.0290405	0.0972974	-0.103624	0.100426	-0.0408533	0.0439979	-0.136038	-0.0230064	0.0721872	-0.254165	0.121248	-0.0590752	-0.088096
79-45-76	115	10	19.5218	AB	2	Female	3	FAX	2	1979	1969	1002	1	1	21.665	-0.0594866	-3.35911	-2.56463	0.0867893	-0.695631	-0.479658	-0.780978	0.578396	-0.106061	0.157046	-0.191743	-0.239578	-0.103222	0.186924	-0.41097	0.214949	-0.116298	0.0151651	-0.0420389	-0.0418952	0.0261921	-0.0348805	-0.0532995	-0.0236725	0.0581507	-0.0376643	0.0202697	-0.0401679	-0.0493155	0.0583973	-0.13243	-0.0280956	0.00267726	-0.00693901
79-45-77	84	7	-3.63045	AB	2	Male	3	FAX	2	1979	1972	1002	1	1	19.926	0.0993355	-3.48021	-2.63847	-0.213071	-0.594952	-0.579299	-0.919566	0.501173	0.0616696	0.180216	-0.165835	-0.309599	-0.0651629	0.324433	-0.677337	0.299405	-0.163872	0.0465693	-0.0146355	0.00426915	0.0349089	-0.0149731	-0.0344766	-0.127336	0.105671	-0.00689214	0.0547981	-0.0105217	-0.147487	0.140891	-0.254101	-0.089236	0.0595492	0.00882925
79-45-78	82	6	-2.30037	AB	2	Male	4	FAX	2	1979	1973	1002	1	1	19.524	-0.271171	-3.79888	-2.22724	0.115952	-0.694717	-0.61112	-0.781286	0.510773	-0.0828317	0.0744211	-0.145234	-0.356435	-0.133106	0.214485	-0.558062	0.166532	-0.0814665	0.0730068	0.0632609	0.0458055	-0.00877059	0.0847605	0.0326762	-0.0405349	0.107979	-0.0280168	0.0404521	-0.012832	-0.0285367	0.0869178	-0.132992	0.076178	0.0422556	0.0744478
79-45-8	92	7	4.36955	AB	2	Male	3	FAX	2	1979	1972	1002	1	1	18.933	-0.371307	-3.42866	-2.3451	-0.0528694	-0.462879	-0.602943	-0.776183	0.490881	-0.123103	0.181746	-0.0945453	-0.674173	-0.0284806	0.202898	-0.652307	0.0957388	-0.0105552	0.0447564	0.108945	0.119228	-0.0669736	-0.0472765	0.00741093	-0.0769511	0.044531	-0.0663427	-0.0229287	-0.0511655	-0.0268073	0.0576918	-0.223247	0.0500344	0.00473934	-0.0410236
79-45-81	70	6	-14.3004	AB	2	Male	3	FAX	2	1979	1973	1002	1	1	18.403	-0.0835819	-4.2633	-2.71484	-0.267249	-0.916303	-0.728047	-1.10432	0.577618	-0.0466472	0.281219	-0.0198619	-0.391602	-0.121124	0.370944	-0.912938	0.443705	-0.221546	0.134348	0.0118467	0.108901	0.0502873	-0.0886222	0.136551	-0.136503	0.134428	-0.0379395	0.0468344	-0.0643923	-0.0877805	0.119502	-0.304472	-0.00477772	0.022982	-0.0359218
79-45-83	94	8	3.42553	AB	2	Male	3	FAX	2	1979	1971	1002	1	1	19.243	0.0883932	-3.30069	-2.15289	0.162188	-0.242099	-0.373192	-0.673462	0.492266	-0.206676	0.142267	0.0478496	-0.109007	-0.124887	0.196512	-0.528106	0.234955	-0.00127939	-0.0050223	0.0372107	0.00595282	-0.0420503	-0.0245069	0.0965673	-0.163996	0.1058	-0.0325296	0.0289659	-0.0422599	-0.0320509	0.10668	-0.0845309	-0.0241294	0.029456	0.0842479
79-45-84	93	10	-2.47822	AB	2	Male	3	FAX	2	1979	1969	1002	1	1	20.656	-0.358748	-3.73591	-3.06737	-0.224066	-0.881171	-0.569893	-0.939588	0.640039	-0.0510629	0.305635	-0.249565	-0.429734	-0.0900278	0.201316	-0.665269	0.213251	-0.147243	0.112388	-0.0212435	-0.0460353	-0.00800665	-0.0288363	-0.0806629	-0.00806533	0.0976476	-0.0226204	0.00589238	0.0330098	0.0293089	0.0276586	-0.183043	0.0696127	-0.0770355	-0.0449936
79-45-85	83	6	-1.30037	AB	2	Female	3	FAX	2	1979	1973	1002	1	1	17.521	-0.616749	-3.19988	-2.73202	-0.174984	-0.636965	-0.280182	-0.748675	0.342799	0.00799331	0.108713	-0.0872531	-0.363975	-0.0786077	0.152482	-0.523878	0.0430723	-0.0990896	-0.0707012	-0.0154104	-0.0485493	0.0212288	-0.0363728	-0.0412403	-0.0222008	0.0550991	-0.0442577	-0.0168779	0.00280179	0.00759561	0.0637153	-0.193025	-0.0122958	-0.0255308	0.0422083
79-45-86	83	8	-7.57447	AB	2	Male	3	FAX	2	1979	1971	1002	1	1	20.4	0.128982	-3.8502	-2.54615	0.00979296	-0.560119	-0.730757	-0.804621	0.719123	-0.197816	0.255506	-0.0947197	-0.221394	-0.106778	0.319111	-0.637408	0.161093	-0.0844612	0.055321	-0.00640819	-0.101717	0.0130037	-0.0692397	0.0892111	-0.111927	0.0891964	-0.0539392	0.0194025	-0.00787298	-0.133325	0.14632	-0.205315	-0.00469518	-0.139718	0.0952995
79-45-89	79	6	-5.30037	AB	2	Male	3	FAX	2	1979	1973	1002	1	1	18.336	-0.153966	-3.38161	-2.56113	-0.275663	-0.568589	-0.732784	-0.632976	0.603322	-0.096949	0.127953	-0.170788	-0.252465	-0.154066	0.275058	-0.545487	-0.0261923	-0.138606	-0.0758212	-0.0234346	-0.0777793	-0.0187186	0.0142719	-0.0483091	-0.0781524	0.13143	-0.0328312	0.0387079	-0.0504036	0.0202957	0.0574382	-0.106806	0.0753913	0.01113	-0.0259184
79-45-9	85	6	0.699631	AB	2	Male	3	FAX	2	1979	1973	1002	1	1	17.053	-0.287191	-3.20564	-2.41483	0.0401789	-0.626864	-0.388553	-0.716877	0.449233	-0.233359	0.213762	-0.261738	-0.27837	-0.0971336	0.163998	-0.49323	0.0956247	-0.0210953	-0.00816932	-0.0789573	0.0328427	0.0582614	-0.0427547	-0.0877405	-0.0472741	0.0260966	-0.0342319	-0.0331306	-0.0202788	0.133486	0.0692282	-0.24155	0.0156325	-0.0334609	-0.0136116
79-45-90	79	6	-5.30037	AB	2	Male	3	FAX	2	1979	1973	1002	1	1	16.834	-0.28595	-2.99948	-2.35788	0.232894	-0.673127	-0.61507	-0.541438	0.525543	-0.176063	0.134239	-0.143765	-0.417221	-0.134306	0.138308	-0.33916	0.174063	0.00914087	0.0424216	0.0451725	-0.0522307	-0.0102016	0.00674164	-0.0562468	-0.0909418	0.104551	-0.0257387	0.0370952	-0.051719	0.0228186	0.0547086	-0.166675	0.0146856	-0.00885744	0.00379353
79-45-91	82	6	-2.30037	AB	2	Male	3	FAX	2	1979	1973	1002	1	1	18.299	-0.0604857	-3.18815	-2.67438	-0.172678	-0.725663	-0.336431	-0.532323	0.543962	-0.103117	0.194933	-0.135303	-0.177382	-0.107808	0.100575	-0.385418	0.101588	-0.134393	-0.0380461	-0.069804	-0.0342799	0.0814274	-0.0570912	-0.0341724	0.0172797	0.0877294	-0.0376827	0.006052	-0.0261586	0.0654576	0.0478966	-0.24856	-0.0749807	-0.0234791	-0.035877
79-45-92	80	6	-4.30037	AB	2	Female	4	FAX	2	1979	1973	1002	1	1	19.013	-0.282975	-3.56586	-2.61211	-0.147862	-0.784781	-0.60253	-0.667738	0.538545	-0.106531	0.290816	-0.0622909	-0.47217	-0.0980777	0.252231	-0.481999	0.240859	-0.183402	0.0546136	0.0490148	-0.0124725	0.0443318	0.0317092	0.0878697	-0.117743	0.0834532	-0.0345365	0.0206593	-0.000292239	-0.00205132	0.088456	-0.160923	0.0350949	-0.0904041	-0.0127343
79-45-94	71	6	-13.3004	AB	2	Female	3	FAX	2	1979	1973	1002	1	1	18.181	-0.0490509	-3.64723	-2.77097	-0.200648	-0.70868	-0.485441	-0.905648	0.448573	0.0335206	0.157765	-0.17987	-0.30981	-0.133929	0.176965	-0.699572	0.25956	-0.11491	0.0634664	-0.0817301	0.0107571	-0.0619833	0.0173304	0.00809002	-0.109243	0.127814	-0.048849	0.0263267	0.0106673	-0.0173294	0.0975228	-0.333374	-0.0235413	-0.0482165	-0.0393689
79-45-97	92	7	4.36955	AB	2	Male	3	FAX	2	1979	1972	1002	1	1	19.321	0.121361	-4.00112	-2.56206	-0.0723674	-0.388171	-0.839392	-0.824242	0.759359	-0.194063	0.2423	-0.0252882	-0.356856	-0.0426855	0.273647	-0.657753	0.317703	-0.0268362	0.122445	-0.0142976	0.0288022	-0.000925254	-0.0527408	0.140019	-0.179887	0.0819439	0.0320034	0.106242	-0.0660958	0.0917077	0.0338713	-0.130131	-0.00468623	-0.131801	0.11817
79-45-99	84	6	-0.300369	AB	2	Male	3	FAX	2	1979	1973	1002	1	1	18.854	-0.0736496	-3.80398	-2.83396	-0.155715	-0.517334	-0.450193	-0.921992	0.60576	-0.0192192	0.121142	0.039262	-0.126619	-0.0913373	0.194104	-0.493824	0.235363	-0.0729281	0.0327076	0.0724965	-0.0179697	0.0217239	-0.00422427	0.0635917	-0.120803	0.0722926	-0.0251935	-0.00875496	0.0138387	0.0249631	0.0664909	-0.177609	-0.0240317	0.00855449	-0.0271804
85-549-01	118	12	18.6891	AB	2	Female	3	FJA	3	1985	1973	1002	1	1	23.844	-0.209922	-3.56205	-1.82115	-0.15203	-0.52465	-0.441447	-0.69299	0.592311	-0.244563	0.252253	-0.229028	-0.307531	-0.138409	0.336534	-0.640163	0.0946568	0.014586	0.0425727	0.170032	-0.0343114	0.0508652	0.069978	0.0454583	-0.0148946	0.0175627	-0.0456753	0.0243858	-0.0128671	0.010117	0.0636929	-0.135932	0.0785672	-0.000771919	0.00256059
85-549-02	119	11	21.4875	BB	3	Female	3	FJA	3	1985	1974	2002	0	2	22.739	-0.538925	-3.90472	-2.37687	-0.00907246	-0.816172	-0.638407	-0.723345	0.679552	-0.292281	0.196093	-0.179247	-0.299073	0.0646168	0.134474	-0.41414	0.156543	0.0836171	0.00525936	-0.042908	0.12855	0.0167498	-0.0327944	-0.0825209	0.0788848	-0.0670039	0.0210916	-0.00333301	0.0264937	-0.0318509	0.00503419	-0.0639201	-0.0257582	0.0112377	0.0136088
85-549-03	96	9	2.82279	AB	2	Female	3	FJA	3	1985	1976	1002	1	1	20.329	-0.308565	-3.90859	-2.77535	-0.290314	-0.669637	-0.49832	-0.794616	0.576749	-0.0732346	0.236785	-0.204672	-0.357129	-0.061759	0.203323	-0.573811	0.225161	-0.184893	0.0606289	-0.00122999	0.0197501	0.0697252	0.0221001	-0.00363301	-0.049721	0.134043	-0.0213575	0.00685059	-0.0155429	0.0245012	0.038304	-0.218635	0.083456	0.00463764	-0.0290245
85-549-04	86	9	-7.17721	AB	2	Male	3	FJA	3	1985	1976	1002	1	1	20.151	-0.436999	-3.67919	-2.73738	-0.280923	-0.595909	-0.641561	-0.742709	0.591946	0.0335577	0.223354	-0.125274	-0.273658	-0.145305	0.261025	-0.700761	0.0625336	-0.192532	0.0313708	-0.0869462	-0.0450617	-0.152886	0.00663265	0.0269131	-0.111571	0.125598	0.00210979	-0.0130474	-0.056615	0.0245925	0.0792807	-0.162257	0.0478594	-0.0219666	-0.0400175
85-549-05	112	10	16.5218	AB	2	Female	3	FJA	3	1985	1975	1002	1	1	23.274	-0.208266	-4.31314	-1.88014	0.344512	-0.718218	-0.742839	-0.575504	0.473971	-0.328317	0.194968	-0.0755352	-0.251026	-0.0701887	0.164645	-0.45952	0.195307	-0.0820238	-0.0173765	-0.083246	0.120861	-0.0427476	0.0523739	-0.0339411	-0.0838977	0.0777409	0.00266488	0.0233438	-0.0249088	0.00909955	0.123983	-0.0745929	-0.0516835	0.103191	0.165956
85-549-06	81	7	-6.63045	AB	2	Male	3	FJA	3	1985	1978	1002	1	1	19.453	-0.443764	-4.03722	-2.21005	-0.17462	-0.917357	-0.528828	-0.648979	0.286089	-0.00472711	0.253401	-0.30942	-0.303119	-0.125435	0.229649	-0.617763	0.190399	-0.164262	0.01569	0.0878429	-0.0522935	-0.0756326	-0.00375752	0.0332669	-0.073905	0.104959	-0.00731067	-0.00407818	0.0018163	0.00402418	0.0634612	-0.255282	-0.0320847	0.0301013	-0.0417822
85-549-07	97	7	9.36955	AB	2	Female	3	FJA	3	1985	1978	1002	1	1	18.801	-0.24356	-3.58108	-2.0206	0.101519	-0.601078	-0.388075	-0.48419	0.797327	-0.13889	0.18556	-0.129726	-0.321894	-0.0669173	0.197667	-0.434175	0.171172	-0.173665	-0.0295911	-0.119233	-0.124233	-0.0173532	0.160895	-0.0064076	-0.0206275	0.117214	-0.0246425	-0.0180779	-0.0324424	0.0122016	0.0372563	-0.113951	0.0698405	0.047611	-0.0773662
85-549-08	113	10	17.5218	AB	2	Female	3	FJA	3	1985	1975	1002	1	1	20.744	-0.282686	-3.49223	-2.62837	0.404068	-0.680423	-0.679598	-0.72938	0.845534	-0.217522	0.16421	-0.189898	-0.288668	-0.0956179	0.157846	-0.496279	0.110125	-0.0782762	0.00801018	0.0249345	-0.0870841	0.016496	-0.0286036	-0.0218408	-0.0351701	0.0817376	-0.0506778	0.0406394	-0.0136004	0.0698435	0.104175	-0.0769395	-0.0566052	0.0398161	0.00656991
85-549-09	112	13	11.0991	BB	3	Female	3	FJA	3	1985	1972	2002	0	2	19.867	-0.154388	-3.17742	-2.27681	0.154724	-0.608444	-0.382257	-0.680803	0.673392	-0.232415	0.121564	-0.117328	-0.239103	-0.0450735	0.1266	-0.500217	0.142718	-0.13591	0.0742669	0.0287962	-0.0186029	-0.0286537	0.0396884	-0.062489	0.0681647	-0.00331789	-0.00285598	0.0543644	-0.00800212	-0.0804381	0.0920772	-0.102007	-0.0414469	0.0378955	-0.0432712
85-549-10	101	9	7.82279	BB	3	Male	3	FJA	3	1985	1976	2002	0	2	21.49	-0.0860091	-3.77107	-2.68878	-0.0163746	-0.741562	-0.53171	-0.887531	0.402522	-0.207097	0.348716	-0.0255897	-0.278683	-0.031677	0.234526	-0.476498	-0.0453049	-0.0309839	-0.026394	0.0155039	-0.121507	0.0661005	0.0121203	0.101059	0.0966694	-0.0196687	-0.0201747	0.000164131	-0.032789	0.0221841	0.021594	-0.172326	-0.0820316	0.0557241	0.0120969
85-549-11	86	9	-7.17721	AB	2	Female	3	FJA	3	1985	1976	1002	1	1	17.47	-0.0758217	-3.01999	-2.53522	-0.158801	-0.591268	-0.197686	-0.770844	0.452076	-0.070035	0.20643	-0.338917	-0.253863	-0.0862777	0.133025	-0.347426	0.238463	-0.116075	0.106165	0.00201887	-0.0508484	-0.0133845	0.0707019	-0.0504979	0.0334199	-0.0345555	-0.0308843	0.0086602	-0.0120189	0.000936328	-0.0255038	-0.113762	-0.0148665	0.00609002	-0.012485
85-549-12	104	9	10.8228	AB	2	Female	3	FJA	3	1985	1976	1002	1	1	20.245	-0.219202	-3.40151	-2.01835	-0.146097	-0.486844	-0.380008	-0.664127	0.54747	-0.130603	0.126397	-0.167302	-0.274952	-0.0946876	0.148259	-0.444461	0.244152	-0.131138	0.0408697	0.129112	-0.0688278	-0.169141	0.00332381	-0.00645641	-0.0642474	0.109106	-0.0379328	-0.00298807	-0.0335052	0.00666484	0.0883525	-0.168515	0.000688704	-0.0483255	0.00225253
85-549-13	111	12	11.6891	BB	3	Female	3	FJA	3	1985	1973	2002	0	2	22.659	-0.296468	-3.14651	-2.57355	0.148792	-0.70214	-0.314409	-0.639401	0.357272	-0.201843	0.372096	-0.116594	-0.12778	-0.122638	0.2293	-0.503773	0.152209	0.0652093	-0.0906586	0.045669	-0.0368874	-0.00997902	-0.0429643	-0.0319608	-0.0165121	0.117065	-0.0417107	0.0306023	-0.100126	-0.00934607	0.0765704	-0.140036	-0.00422188	-0.0777784	0.0380564
85-549-14	81	7	-6.63045	AB	2	Female	3	FJA	3	1985	1978	1002	1	1	19.656	-0.617635	-3.42922	-2.81792	0.114645	-0.761079	-0.547997	-0.770741	0.493679	-0.188026	0.164739	-0.119706	-0.546441	-0.0283484	0.168948	-0.447592	0.033825	-0.0515427	0.00939754	0.0147809	0.033089	0.0421141	-0.0226595	0.013624	0.0467077	0.0271373	-0.0393376	-0.0140225	0.00380242	-0.0376251	0.0752743	-0.205427	-0.0245273	0.0768463	-0.0721785
85-549-15	94	6	9.69963	AB	2	Male	3	FJA	3	1985	1979	1002	1	1	21.474	-0.364075	-3.81564	-2.89755	-0.325299	-0.707962	-0.400959	-0.775919	0.552363	-0.119775	0.270783	-0.320088	-0.359053	-0.100009	0.211643	-0.476582	0.307387	-0.0555042	-0.0256973	0.07012	0.0651204	-0.0402683	-0.0102905	-0.100853	0.0433915	0.0903266	-0.0263569	-0.00600782	0.022247	0.0121343	-0.0257361	-0.0972103	0.0240657	0.0505943	-0.0973036
85-549-16	96	9	2.82279	AB	2	Male	3	FJA	3	1985	1976	1002	1	1	20.005	-0.397752	-3.9485	-2.61373	-0.482469	-0.990364	-0.52191	-0.838984	0.687275	-0.204285	0.294145	-0.280237	-0.40893	-0.0628923	0.286443	-0.466486	0.183326	-0.0835224	-0.257093	0.145339	-0.0732659	0.14668	0.0234303	0.00242592	-0.0735922	0.0858857	-0.0509822	0.0019403	-0.026982	0.0700596	-0.0180591	-0.142839	-0.143572	0.0332384	0.0321672
85-549-17	102	10	6.52178	BB	3	Female	3	FJA	3	1985	1975	2002	0	2	20.337	-0.217161	-3.83897	-2.51288	0.0431352	-0.594465	-0.576737	-0.877221	0.779379	-0.0676749	0.253596	-0.201517	-0.372683	-0.0453246	0.247162	-0.572291	0.144372	-0.0694295	0.0055091	0.0297116	0.073977	0.043908	0.0862596	0.0244357	-0.100314	0.0257918	-0.0387634	0.00375992	-0.0287046	-0.0088951	-0.069234	0.0477284	-0.0496491	0.000303243	-0.0266767
85-549-18	93	10	-2.47822	AB	2	Male	3	FJA	3	1985	1975	1002	1	1	22.304	0.0244611	-3.90578	-2.68451	-0.295896	-1.01453	-0.597149	-0.796048	0.488277	-0.0265337	0.248768	-0.168444	-0.318504	-0.0987782	0.280416	-0.677095	0.281781	-0.094388	0.128638	-0.0464303	-0.0143955	0.0533602	-0.0630309	0.191718	-0.16652	0.120392	-0.0841221	0.00349168	-0.0308104	-0.073676	0.0916545	-0.258136	0.137114	-0.0659094	-0.102015
85-549-19	91	7	3.36955	AA	1	Male	3	FJA	3	1985	1978	1001	2	0	19.834	-0.161384	-4.06339	-2.04357	-0.152663	-0.584467	-0.684353	-0.93141	0.825374	-0.0167066	0.127581	-0.101388	-0.4325	-0.106628	0.322996	-0.746269	0.273688	-0.175722	0.00353003	-0.0724375	0.0644462	-0.0115416	0.0853414	0.086878	-0.0820213	0.0715931	0.0109318	0.00938755	-0.0767217	-0.00483146	0.0313151	-0.0957355	0.015169	0.0528698	0.0042528
85-549-20	85	8	-5.57447	AB	2	Male	3	FJA	3	1985	1977	1002	1	1	18.674	-0.200572	-3.64787	-2.61873	-0.215467	-0.678882	-0.547953	-0.904458	0.640532	-0.0713315	0.233234	-0.287388	-0.345865	-0.0697102	0.267464	-0.515642	0.11224	-0.203417	0.0695411	-0.0241763	-0.0261881	-0.0101327	-0.0613218	-0.032326	-0.0432705	0.0690718	-0.0189688	-0.0607132	-0.107285	0.0488586	0.052526	-0.0818745	0.00482271	-0.0620631	-0.0329203
85-549-22	106	10	10.5218	AA	1	Female	3	FJA	3	1985	1975	1001	2	0	20.5	-0.374643	-3.45679	-2.72251	0.319565	-1.03405	-0.677788	-0.576024	0.718973	-0.11483	0.225026	-0.00774091	-0.462849	-0.00413827	0.0898989	-0.210497	0.225996	-0.194436	0.0709856	0.0332885	0.0117899	-0.0292209	0.0230983	-0.0384585	0.0332857	0.0460854	-0.0137687	0.0208973	-0.0309197	0.0174508	0.0646094	-0.11311	-0.062515	0.0104299	0.00313293
85-549-23	88	9	-5.17721	AB	2	Female	3	FJA	3	1985	1976	1002	1	1	19.03	-0.597723	-4.09397	-2.68577	-0.167108	-0.746657	-0.5904	-0.7246	0.582858	-0.0864256	0.335454	-0.350119	-0.399427	-0.0766235	0.191555	-0.547414	0.136203	0.0334505	0.0264993	-0.0565271	-0.057843	-0.0668576	-0.0112595	0.0687182	-0.0172396	0.0880518	0.0249552	-0.0245159	0.0107039	-0.00886884	0.0472742	-0.163565	0.0199469	-0.0622488	-0.0570456
85-549-24	100	10	4.52178	AB	2	Female	3	FJA	3	1985	1975	1002	1	1	19.307	-0.404075	-3.51489	-2.6027	0.111002	-0.742856	-0.24291	-0.619409	0.833804	-0.190313	0.241476	-0.207973	-0.218042	-0.0388531	0.118567	-0.274522	0.0350211	-0.114241	0.00506175	0.0548339	-0.0983063	0.0165055	-0.0856452	-0.0333936	-0.00362104	0.00516154	0.000498641	-0.0266107	0.00109934	0.00922542	-0.00175383	-0.0245227	-0.0038574	0.0573909	-0.0180623
85-549-25	85	7	-2.63045	AB	2	Male	3	FJA	3	1985	1978	1002	1	1	18.866	-0.259807	-3.56012	-2.93847	0.0954314	-0.660028	-0.328183	-0.728885	0.571127	-0.175577	0.299965	-0.068521	-0.2543	-0.0764868	0.161847	-0.230015	0.204808	-0.0449606	0.0317386	0.0342307	-0.0263439	0.0777199	-0.00450518	0.0154257	-0.0921927	0.0713489	-0.0454587	0.0164418	-0.023656	-0.0285436	-0.0727306	-0.0568144	-0.0487603	-0.0089068	0.00620528
85-549-26	79	6	-5.30037	AB	2	Male	3	FJA	3	1985	1979	1002	1	1	19.497	-0.295992	-3.57824	-2.89953	-0.168887	-0.821435	-0.538046	-0.783846	0.564152	-0.0729533	0.257165	-0.122655	-0.252241	-0.0866922	0.156384	-0.491228	0.199008	-0.194602	0.0512986	-0.0107666	-0.0370415	0.0169142	-0.0120106	-0.0271001	-0.0724202	0.102992	-0.0206097	0.0204383	0.00360188	0.0443116	0.0255464	-0.21399	0.00668936	0.0107289	-0.0129746
85-549-27	92	8	1.42553	BB	3	Male	3	FJA	3	1985	1977	2002	0	2	20.329	-0.704531	-3.5023	-2.52707	0.0175359	-0.615969	-0.431932	-0.808223	0.400472	-0.105617	0.111468	-0.316283	-0.318448	0.0191518	0.127502	-0.491329	0.131296	-0.0126427	-0.0105517	-0.00770444	-0.0310303	0.105341	-0.0712622	-0.117679	-0.0140183	-0.00871504	0.0175669	-0.0442523	0.00232286	-0.0158784	0.0421691	-0.221569	0.0820905	0.0222586	-0.0103082
85-549-29	106	9	12.8228	AB	2	Male	3	FJA	3	1985	1976	1002	1	1	19.778	-0.5773	-3.65085	-2.84495	0.204096	-0.835387	-0.585823	-0.757782	0.647158	-0.159211	0.196095	-0.0505077	-0.510553	-0.0673189	0.182287	-0.338308	0.119303	-0.0940266	0.0289881	-0.0180421	0.0347256	0.131439	0.0298425	0.0410532	-0.0630136	0.122313	-0.0488245	0.0244089	-0.00305899	0.0522418	0.0242131	-0.0992076	-0.0241691	0.0310536	0.0400063
85-549-31	114	12	14.6891	AA	1	Female	3	FJA	3	1985	1973	1001	2	0	22.325	-0.0892407	-3.66477	-2.41517	0.0924798	-0.665113	-0.457117	-0.814366	0.392081	-0.16171	0.239187	-0.1437	-0.377145	-0.0690775	0.21767	-0.406925	0.270711	-0.226677	0.10715	-0.0331114	0.0206478	0.11732	-0.0209023	0.0923702	-0.0433303	0.0367544	-0.0350466	0.0126949	0.0123365	0.043564	0.0612541	-0.205104	0.0910548	-0.148306	-0.0690812
85-549-32	112	12	12.6891	AB	2	Female	3	FJA	3	1985	1973	1002	1	1	20.6	-0.247466	-3.19239	-1.90855	0.335968	-0.312623	-0.557521	-0.534984	0.565863	-0.208378	0.222971	-0.0969946	-0.341094	0.00349765	0.0487244	-0.388877	0.169097	-0.18833	-0.0315769	-0.0507426	0.0693846	0.115301	0.0956698	-0.00453804	0.13214	-0.060487	0.115267	0.0168366	0.0274945	-0.0401099	-0.00327235	-0.0982597	-0.00513723	-0.0481956	0.148992
85-549-33	98	9	4.82279	AB	2	Female	3	FJA	3	1985	1976	1002	1	1	18.333	-0.140877	-3.37263	-1.59864	0.0739391	-0.810999	-0.394742	-0.446635	0.261421	-0.186127	0.116171	-0.103109	-0.24621	-0.0919144	0.134428	-0.447844	0.128662	-0.0551968	-0.0186829	-0.36511	-0.0026834	0.0880793	0.0668447	0.0275429	-0.0442377	0.0648447	-0.0565119	-0.00860196	-0.0519191	-0.017287	0.0594153	-0.102724	-0.143385	0.0594694	0.100275
85-549-34	99	10	3.52178	BB	3	Female	3	FJA	3	1985	1975	2002	0	2	18.949	-0.19457	-3.08238	-2.41505	0.398301	-0.423954	-0.394522	-0.55951	0.621568	-0.328115	0.235721	-0.0971677	-0.316645	-0.0473222	0.0618181	-0.186396	0.0450253	0.0835327	0.0557789	0.0164347	-0.0421088	0.0403766	-0.0413222	0.00780186	0.0487651	0.0141444	-0.060995	-0.0305543	0.0130075	-0.0449546	-0.069165	-0.0050306	-0.00441985	0.00248973	0.0144864
85-549-35	119	12	19.6891	BB	3	Male	3	FJA	3	1985	1973	2002	0	2	20.332	-0.0354447	-3.27463	-1.78644	0.597936	-0.130145	-0.56875	-0.433814	0.455074	-0.281598	0.0142023	0.051037	-0.454523	-0.120736	0.0613974	-0.309807	0.0940916	0.00133779	-0.0425686	0.07701	0.0596465	-0.0343634	0.0414011	0.13284	-0.133568	0.181795	-0.0534761	0.0693512	-0.00754516	-0.0914276	0.0564261	-0.0454479	0.042245	-0.111095	0.0432177
85-549-36	75	6	-9.30037	AA	1	Male	3	FJA	3	1985	1979	1001	2	0	19.618	-0.314555	-3.96631	-2.45286	-0.230437	-0.949358	-0.45743	-0.887214	0.430795	-0.153771	0.246424	-0.125097	-0.321931	-0.114706	0.199027	-0.523646	0.187895	-0.256961	0.0901099	0.00248622	0.130824	0.0493198	-0.094601	0.115962	-0.183955	0.108004	-0.0318368	0.01472	-0.0235524	0.0122986	0.023745	-0.227499	-0.00403863	0.136712	-0.0555605
85-549-37	79	6	-5.30037	AB	2	Male	3	FJA	3	1985	1979	1002	1	1	16.694	-0.141709	-3.55879	-2.45148	0.0804462	-0.65845	-0.617905	-0.794594	0.672391	-0.124862	0.132536	-0.06942	-0.169649	-0.0272018	0.184767	-0.518824	0.10628	-0.124161	-0.000837994	0.0407472	-0.0337352	0.0318394	0.0251549	0.16431	-0.178524	0.0682054	-0.0120744	0.0397338	-0.129621	-0.104067	0.1726	-0.185509	0.0787093	-0.0308912	-0.132651
85-549-39	108	12	8.68909	AB	2	Male	3	FJA	3	1985	1973	1002	1	1	20.102	-0.20941	-3.21139	-2.58145	0.0198056	-0.551114	-0.549115	-0.82638	0.409144	-0.121075	0.176993	-0.203753	-0.405209	-0.117091	0.177271	-0.502454	0.229834	-0.0938885	-0.00294107	-0.0254577	-0.012269	-0.0611188	0.0378812	0.0140108	-0.100094	0.11436	-0.0201077	0.00384776	-0.060672	-0.0831259	0.0938614	-0.112514	0.00473736	0.0310543	0.00242433
85-549-42	106	10	10.5218	AA	1	Female	3	FJA	3	1985	1975	1001	2	0	21.291	-0.0681741	-4.03031	-2.19588	-0.104733	-0.500268	-0.59631	-0.769912	0.5936	-0.0495749	0.172074	-0.0410224	-0.263478	-0.136819	0.226481	-0.552385	0.261071	0.021235	0.0813212	0.00855384	-0.077103	0.073706	-0.0746677	0.136915	-0.136572	0.131613	-0.0172753	-0.0124476	0.00366666	-0.0436278	0.0950812	-0.17792	0.046827	0.0315291	-0.0199683
85-549-43	108	12	8.68909	BB	3	Female	3	FJA	3	1985	1973	2002	0	2	20.574	-0.561188	-3.23511	-2.68774	0.215944	-0.720412	-0.429195	-0.674656	0.516887	-0.219165	0.189065	-0.15184	-0.518059	0.00185117	0.0496194	-0.169368	0.00121275	0.0917039	0.0802788	0.0620449	-0.0565727	-0.0106347	0.0100357	0.0445689	-0.0846727	0.021021	-0.0498929	-0.011072	-0.0156544	-0.0168206	-0.000930337	0.0249258	-0.0097773	-0.0234531	0.0581421
85-549-45	77	6	-7.30037	AB	2	Male	3	FJA	3	1985	1979	1002	1	1	19.214	-0.46902	-3.40043	-2.51383	-0.162947	-0.88656	-0.408405	-0.749879	0.395115	-0.149574	0.321226	-0.226033	-0.290011	-0.1333	0.23729	-0.641692	0.172185	-0.062302	0.0156966	-0.00982714	0.0520613	0.0362321	0.0608164	-3.79e-05	-0.0892986	0.0676431	-0.0293633	0.0182488	-0.0290857	-0.0201938	0.118353	-0.244515	0.0357657	-0.0939101	-0.0241393
85-549-46	83	8	-7.57447	AA	1	Male	3	FJA	3	1985	1977	1001	2	0	19.656	-0.117049	-3.94658	-2.35	-0.411712	-0.551223	-0.670403	-0.785492	0.853719	-0.0408427	0.299062	-0.162426	-0.35786	-0.113206	0.286599	-0.739336	0.386778	-0.34895	0.270019	-0.130891	-0.155274	0.0080072	-0.0573187	0.125745	-0.101118	0.11959	-0.00055614	-0.00547909	-0.058753	0.0100734	0.0662577	-0.133475	-0.0232314	-0.00373937	-0.0881328
85-549-48	88	8	-2.57447	BB	3	Male	3	FJA	3	1985	1977	2002	0	2	18.978	-0.318739	-2.71266	-2.42399	0.281036	-0.450158	-0.519115	-0.89413	0.507261	-0.284121	0.262068	-0.000149021	-0.390512	0.00257676	0.0614501	-0.605116	-3.07e-05	0.0202317	-0.0559848	0.00605687	-0.141328	0.0417232	-0.01067	-0.0303465	0.0590749	-0.0539503	0.0362961	-0.0507952	0.0744025	-0.0618648	0.00937422	-0.0633309	0.0501331	-0.0646609	0.0767022
85-549-51	87	7	-0.630445	AB	2	Male	3	FJA	3	1985	1978	1002	1	1	19.443	-0.0165692	-4.32115	-2.29474	-0.20765	-0.81479	-0.648277	-0.798933	0.791836	0.00122228	0.256174	-0.246142	-0.369549	-0.120621	0.155863	-0.603815	0.334034	-0.0427925	-0.110652	-0.0974838	0.102142	0.0441733	0.0297329	0.162695	-0.169753	0.0996313	-0.00429205	-0.0021969	0.0534872	-0.0311642	0.119744	-0.167867	-0.0126875	-0.00906839	-0.0701883
85-549-52	85	7	-2.63045	AB	2	Female	3	FJA	3	1985	1978	1002	1	1	21.328	-0.486065	-3.89757	-2.61204	-0.155164	-0.841977	-0.321445	-0.678311	0.455674	-0.121884	0.170304	-0.376955	-0.340026	-0.118508	0.149408	-0.409927	0.2213	0.0128407	0.00793222	-0.0744866	-0.0132036	0.120008	-0.0153015	-0.00322854	-0.0609847	0.0792498	-0.0241199	0.0215748	-0.0092382	0.0620219	0.058147	-0.230717	-0.026048	-0.0314281	0.0408102
85-549-53	109	12	9.68909	BB	3	Female	3	FJA	3	1985	1973	2002	0	2	20.943	-0.334693	-3.80198	-2.73556	0.498669	-0.797958	-0.660253	-0.651411	0.910373	-0.272197	0.226074	0.0420627	-0.255323	0.00477848	0.12612	-0.309347	0.0566478	0.0158073	0.0020645	-0.0789551	-0.0498628	-0.0236525	-0.0493675	-0.0455791	0.152264	0.0340701	-0.0174902	0.0123683	-0.059386	0.141786	-0.0351391	0.0654801	0.00656645	0.0270186	-0.0625875
85-549-54	103	9	9.82279	AB	2	Male	3	FJA	3	1985	1976	1002	1	1	19.871	-0.099338	-3.58838	-1.90792	0.118528	-0.416769	-0.428281	-0.618106	0.630174	-0.192344	0.238232	-0.0802637	-0.283479	-0.0963025	0.227861	-0.432061	0.15233	0.00283976	-0.0179819	0.0828006	0.0687311	0.16371	0.160433	-0.00113462	-0.00201443	0.00719988	-0.0384887	0.0126528	0.02621	-0.0325081	0.0558796	-0.177116	-0.0116721	-0.0881243	0.103262
85-549-55	98	9	4.82279	AB	2	Female	3	FJA	3	1985	1976	1002	1	1	21.697	-0.117205	-3.72272	-2.53828	-0.0858766	-0.583615	-0.490863	-0.827946	0.624721	-0.0705856	0.0962154	-0.154325	-0.269063	-0.156953	0.28139	-0.683889	0.292858	0.0132158	0.0503629	0.0445579	-0.0939757	-0.0759831	-0.0125092	-0.00457239	-0.0711842	0.11622	-0.0517086	0.0253829	-0.0131701	-0.0233502	0.0954961	-0.226037	0.00727156	-0.0493828	0.0552102
85-549-57	102	9	8.82279	BB	3	Female	3	FJA	3	1985	1976	2002	0	2	21.33	-0.625247	-3.39644	-2.60813	0.0749666	-0.699345	-0.387903	-0.752944	0.427316	-0.141121	0.116994	-0.0863555	-0.133165	-0.0556454	0.188704	-0.491987	-0.0315034	0.0207543	-0.0459111	-0.0382796	-0.105096	-0.0181614	-0.0528637	-0.0109858	-0.0875626	-0.110709	-0.009704	-0.0124279	-0.00964028	-0.00391421	0.0684408	-0.123001	0.0892275	-0.0554724	-0.0103613
85-549-58	85	7	-2.63045	AA	1	Male	3	FJA	3	1985	1978	1001	2	0	20.284	-0.289534	-3.48501	-2.54886	-0.0461386	-0.675299	-0.467137	-0.747765	0.637328	-0.176885	0.0823688	-0.280823	-0.223647	-0.0697029	0.257106	-0.437913	0.261458	-0.134975	0.121253	0.022037	-0.0107049	-0.0232669	-0.0305797	-0.0169968	0.0115547	0.0691408	-0.0112898	0.0104739	-0.0697903	0.0708488	0.0101748	-0.13605	-0.0193061	0.0483762	-0.0255601
85-549-59	89	7	1.36955	AA	1	Male	3	FJA	3	1985	1978	1001	2	0	17.148	0.0140596	-3.48604	-2.04588	0.228823	-0.589039	-0.668169	-0.696407	0.623977	-0.0495803	0.203295	0.0268713	-0.439602	-0.0874828	0.0951135	-0.483214	0.168427	0.0937043	-0.023726	0.102418	-0.034326	-0.0857757	-0.0849716	0.125164	-0.128579	0.145837	-0.0566856	0.00166857	-0.116907	0.0311832	0.165804	-0.16442	-0.0375739	-0.0182801	-0.104216
85-549-64	113	10	17.5218	AA	1	Male	3	FJA	3	1985	1975	1001	2	0	19.899	-0.394104	-3.72607	-2.40717	0.369956	-0.6984	-0.733062	-0.636393	0.616843	-0.313424	0.297558	0.200592	-0.393336	-0.0447056	0.190731	-0.353057	0.00928109	-0.119183	0.100084	0.050181	0.0552736	0.0442178	0.148646	0.116033	-0.197531	0.0930705	-0.0107325	-0.0169445	0.0429	-0.0185735	0.0424263	-0.0843275	0.0205431	-0.0419048	0.00229699
85-549-67	93	7	5.36955	AA	1	Male	3	FJA	3	1985	1978	1001	2	0	19.829	-0.259069	-4.23934	-1.81182	-0.186179	-0.908135	-0.592263	-0.735142	0.292496	0.0483864	0.322406	-0.0802467	-0.329174	-0.106893	0.243419	-0.533241	0.0837146	-0.327551	-0.115136	0.0306206	0.0662978	-0.119613	-0.158541	0.06231	-0.178993	0.128359	0.00656956	0.051269	-0.124776	-0.0181306	0.108023	-0.159633	0.00718423	0.135779	-0.0310152
85-549-68	99	6	14.6996	AA	1	Female	3	FJA	3	1985	1979	1001	2	0	19.064	-0.298814	-3.41919	-1.61364	0.216909	-0.575065	-0.467857	-0.433748	0.559816	-0.191512	0.132072	-0.194361	-0.34234	-0.114417	0.123275	-0.453618	0.16946	-0.0947209	0.0833665	0.0278355	-0.334546	-0.171451	0.0284723	-0.0236648	-0.101302	0.0883626	-0.026683	-0.0100565	-0.034017	-0.0327108	0.118456	-0.0875344	-0.0341695	0.06089	-0.0552971
85-549-70	89	7	1.36955	AB	2	Male	3	FJA	3	1985	1978	1002	1	1	18.943	-0.253477	-3.48841	-2.30488	0.0662253	-0.868339	-0.69617	-0.706613	0.480893	-0.00912512	0.223558	-0.183537	-0.284735	-0.0815088	0.157144	-0.489767	0.0144596	-0.197154	0.00883766	0.223221	0.0419607	0.00470498	-0.0662407	0.0396349	-0.109646	0.150516	-0.0434016	0.0636345	-0.0905671	-0.0354875	0.0795922	-0.171357	0.149622	-0.0218072	-0.116808
85-549-72	118	10	22.5218	BB	3	Female	3	FJA	3	1985	1975	2002	0	2	18.875	-0.395535	-3.39127	-2.3795	0.303105	-0.443414	-0.184041	-0.403766	0.592072	-0.209544	0.17122	-0.179204	-0.05303	-0.101523	0.0687064	-0.133438	-0.0304217	-0.0525059	0.0107	0.104817	-0.0150013	0.00117408	0.0219608	-0.0238105	-0.00847785	0.0478468	-0.0385093	0.0326566	0.00147795	0.0457453	-0.022379	0.0661091	-0.0540227	0.0273394	-0.0436631
85-549-73	102	9	8.82279	AB	2	Female	4	FJA	3	1985	1976	1002	1	1	20.866	-0.123414	-3.64597	-2.12362	0.161714	-0.490676	-0.626023	-0.898105	0.846177	-0.172713	0.223184	-0.169107	-0.505186	-0.0795536	0.230312	-0.597681	0.140569	-0.0341701	-0.0278074	0.016814	-0.0335753	0.0106076	-0.0840261	0.0628709	-0.0688607	0.0405441	-0.0468076	-0.0215322	0.00403523	-0.0407121	0.0636823	-0.150965	0.0450749	0.00461216	-0.0156664
85-549-74	88	7	0.369555	AB	2	Male	3	FJA	3	1985	1978	1002	1	1	20.489	0.147469	-4.00637	-2.86673	-0.228503	-0.672926	-0.648719	-1.07078	0.773486	-0.0429965	0.275081	-0.1095	-0.353246	-0.151754	0.222747	-0.706383	0.165107	-0.301575	0.0802309	0.0179468	0.14539	0.0803293	-0.0469521	0.109111	-0.136933	0.101014	-0.0244047	-0.0463475	-0.006183	-0.0508847	0.114224	-0.22243	0.0579968	-0.0713252	-0.0758661
85-549-75	96	10	0.521781	BB	3	Male	3	FJA	3	1985	1975	2002	0	2	21.508	-0.45454	-4.08662	-2.73758	-0.198183	-0.980145	-0.578353	-0.943398	0.464488	-0.187017	0.0545718	-0.181604	-0.343687	-0.09561	0.297336	-0.685212	0.22012	-0.0899372	0.218811	0.0841953	-0.10981	-0.0646601	0.0443161	0.0616826	-0.13891	0.0925025	-0.0360443	-0.0286362	-0.0162302	0.0320209	0.0412982	-0.0902666	-0.0452399	0.0593443	0.0531414
85-549-76	95	8	4.42553	AB	2	Female	3	FJA	3	1985	1977	1002	1	1	22.404	-0.0443993	-4.23519	-2.32417	-0.477251	-0.764827	-0.55566	-0.850537	0.655567	0.0717321	0.196626	-0.245021	-0.213882	-0.159197	0.304009	-0.748843	0.424571	-0.216165	-0.157361	0.153299	0.0606349	-0.160123	-0.0332573	0.0159346	-0.0923389	0.124764	-0.00799153	0.0116022	0.00827847	-0.0371316	0.0910895	-0.261239	-0.0504349	0.0437785	-0.0625272
85-549-77	90	8	-0.574475	BB	3	Female	3	FJA	3	1985	1977	2002	0	2	19.067	-0.918248	-2.986	-2.85634	0.269504	-1.00518	-0.23095	-0.610897	0.443547	-0.345371	0.423559	-0.446738	-0.195177	0.0853466	-0.0916365	-0.372639	-0.0972935	-0.00056455	-0.0160141	0.0282459	-0.00836332	-0.027954	0.0806107	-0.0841438	0.0552986	-0.119711	0.0494913	-0.0248567	0.0268596	-0.0139761	-0.0442963	-0.0865784	0.147393	0.0111832	0.0132035
85-549-78	114	10	18.5218	AB	2	Female	3	FJA	3	1985	1975	1002	1	1	21.013	-0.333076	-3.63738	-3.00323	0.0208515	-0.983722	-0.695263	-0.793397	0.733894	-0.0663368	0.212701	-0.369212	-0.372785	-0.0697752	0.182679	-0.433775	0.155453	0.0112691	0.00831552	0.0307541	0.0517901	0.0576737	0.00608601	0.140314	-0.0741093	0.0544607	-0.020971	0.0208502	-0.00794334	0.0549549	0.0213498	-0.0504438	-0.0244428	0.00892352	-0.0745109
85-549-80	103	9	9.82279	BB	3	Male	3	FJA	3	1985	1976	2002	0	2	20.237	-0.125143	-3.96092	-2.4957	0.032729	-0.393646	-0.337773	-0.829586	0.871397	-0.0845644	0.151626	-0.0161727	-0.230602	-0.151117	0.220743	-0.63011	0.358964	-0.053586	0.0608106	0.0152167	-0.144488	0.0547277	-0.105687	0.0461231	-0.068193	0.207567	-0.0578336	0.0260106	-0.0067995	0.0376667	0.0387763	-0.166924	-0.0776388	-0.0558755	-0.0383923
85-549-81	88	10	-7.47822	BB	3	Male	3	FJA	3	1985	1975	2002	0	2	19.888	-0.177093	-3.58434	-2.56081	-0.166835	-0.659446	-0.497576	-0.71321	0.38028	-0.0744515	0.121734	-0.0203911	-0.290839	-0.130297	0.270185	-0.61265	0.254759	-0.0118048	0.0123736	0.0353547	-0.037048	0.126619	0.00495055	0.115873	-0.119794	0.181571	-0.0405689	0.0588928	-0.077615	-0.0456606	0.115535	-0.18859	-0.0840648	0.127771	-0.0616844
85-549-82	81	9	-12.1772	AA	1	Male	3	FJA	3	1985	1976	1001	2	0	18.683	0.128496	-3.3384	-2.2405	-0.12998	-0.504881	-0.440404	-0.692697	0.671851	-0.0348559	0.187929	-0.0648635	-0.043668	-0.0644916	0.219904	-0.528919	0.244849	-0.139221	0.0833117	-0.035078	0.161239	0.0723348	-0.00539499	-0.0234608	0.111721	0.0456728	0.0290044	0.0404352	0.00687131	0.0173222	0.0702123	-0.119983	-0.00321661	-0.0641932	-0.0504636
85-549-83	87	6	2.69963	AB	2	Male	3	FJA	3	1985	1979	1002	1	1	20.937	-0.438035	-3.84733	-2.82249	-0.339705	-0.929621	-0.679967	-0.729901	0.504108	0.0333352	0.159535	-0.270713	-0.215308	-0.0888084	0.275443	-0.612669	0.264342	-0.219776	0.0361981	-0.0813703	0.000456975	-0.043108	0.0110655	0.0563816	0.0569246	0.0814465	-0.0218297	0.0313089	0.00266533	-0.00902129	0.0344667	-0.179096	0.0705906	-0.0350319	-0.0614143
85-549-84	92	6	7.69963	AB	2	Female	3	FJA	3	1985	1979	1002	1	1	20.065	0.119446	-3.07789	-2.45779	0.118655	-0.437377	-0.563622	-0.744306	0.656338	-0.189667	0.229289	0.054975	-0.229975	-0.0623312	0.19108	-0.500794	0.187989	-0.102836	0.118274	-0.0129259	-0.0129208	0.0189044	-0.110533	0.0423585	-0.0567799	0.101564	-0.0706184	0.0548139	-0.0566164	-0.010534	0.0412933	-0.177798	-0.0390805	0.100893	0.0484507
85-549-85	101	12	1.68909	AB	2	Male	3	FJA	3	1985	1973	1002	1	1	20.584	-0.282952	-2.88147	-2.65622	0.206567	-0.782121	-0.520804	-0.840351	0.489726	-0.124785	0.187678	-0.26119	-0.36072	-0.116999	0.204414	-0.464902	0.0531361	-0.115079	0.0574926	0.0530945	0.122991	0.0730077	0.0293791	0.097874	-0.140844	0.146767	-0.0253337	0.0238991	-0.0285079	-0.0226986	0.0996534	-0.0980328	0.0453112	0.055018	-0.00297454
85-549-87	102	10	6.52178	AB	2	Female	3	FJA	3	1985	1975	1002	1	1	20.81	-0.12685	-3.29808	-2.3582	0.111501	-0.483041	-0.437403	-0.696753	0.426374	-0.18183	0.18728	-0.0651801	-0.268367	-0.126701	0.189189	-0.580901	0.210809	0.147606	0.072544	-0.0191102	-0.0418118	0.0224852	0.0318417	-0.093265	-0.0311169	0.040651	-0.0408242	-0.0224735	-0.0204836	-0.0658321	0.0658144	-0.133036	-0.0147845	-0.028787	0.0388819
85-549-89	103	9	9.82279	AB	2	Female	3	FJA	3	1985	1976	1002	1	1	21.531	-0.41831	-2.873	-2.54093	0.11589	-0.533306	-0.668779	-0.481232	0.364348	-0.0598426	0.121477	-0.263787	-0.291935	-0.142503	0.276841	-0.457315	0.0704781	0.0361726	0.0385252	0.00725369	0.0295841	-0.04054	-0.0814315	0.00543924	-0.0526509	0.166557	-0.0325839	0.0375819	-0.0319972	0.0363628	-0.104159	-0.0562866	0.00100213	-0.0203411	0.0144472
85-549-90	86	8	-4.57447	AB	2	Female	3	FJA	3	1985	1977	1002	1	1	17.049	-0.395366	-3.22005	-1.98665	0.192618	-0.559585	-0.286048	-0.709145	0.673814	-0.162461	0.212695	0.258634	-0.462543	-0.100434	0.142712	-0.503334	0.120989	-0.0643943	-0.0102325	-0.0329941	0.161167	-0.195207	-0.0318051	0.0319912	-0.0576764	0.0557353	-0.0617604	0.0231128	-0.00123279	0.0790122	0.0467651	-0.147374	-0.00857512	0.00916357	-0.0582525
85-549-91	90	9	-3.17721	AA	1	Female	3	FJA	3	1985	1976	1001	2	0	18.169	0.369436	-3.47929	-1.79382	-0.0242708	-0.366316	-0.710349	-0.577966	0.446969	0.00302459	0.0611722	0.104277	-0.130363	-0.106272	0.2589	-0.592023	0.189002	-0.200993	-0.0127786	-0.121428	0.150183	0.0709448	-0.0595357	0.18844	-0.136505	0.0847594	-0.019647	0.0268277	-0.0117548	-0.0507377	0.0916556	-0.160271	0.0494192	-0.00153809	0.13607
85-549-92	90	9	-3.17721	BB	3	Male	3	FJA	3	1985	1976	2002	0	2	19.266	-0.234063	-3.51429	-2.74283	-0.0598362	-0.554472	-0.558424	-0.633209	0.577425	-0.125748	0.231448	-0.123656	-0.2525	-0.111267	0.158093	-0.651705	0.284722	-0.168927	0.0757133	-0.0433375	-0.0351767	-0.0940083	-0.102497	0.0249061	-0.0979345	0.121131	-0.0320741	-0.0587586	-0.0390496	-0.0338862	0.144885	-0.235733	0.0355083	-0.0400337	-0.0475668
85-549-94	95	7	7.36955	AA	1	Female	3	FJA	3	1985	1978	1001	2	0	20.729	-0.376317	-3.5623	-2.27798	-0.0309574	-0.527613	-0.469327	-0.689891	0.766349	-0.0857261	0.316942	-0.307181	-0.364884	-0.0683452	0.117717	-0.660602	0.260268	-0.123913	0.0936167	-0.0244758	-0.017845	0.11678	0.0738814	0.0951852	-0.0630501	0.107819	-0.0529531	0.0038545	-0.0111382	0.0551893	0.0761282	-0.091789	-0.0454785	0.009755	-0.00289301
85-549-95	93	10	-2.47822	BB	3	Male	3	FJA	3	1985	1975	2002	0	2	19.228	-0.16859	-3.60748	-2.12374	0.0158306	-0.508455	-0.78515	-0.793545	0.726261	-0.0972192	0.224664	0.0540649	-0.427354	-0.045835	0.235305	-0.628754	0.101558	-0.0580402	0.0726457	0.175313	-0.180945	0.0802433	-0.120903	0.0357726	-0.072988	0.121252	-0.0244152	0.0061953	-0.102256	-0.00697685	0.0268078	-0.101689	-0.0274472	0.0536613	-0.0843874
85-549-96	99	10	3.52178	AB	2	Female	3	FJA	3	1985	1975	1002	1	1	20.925	-0.442567	-4.07215	-3.01139	-0.0262536	-0.958915	-0.444014	-0.996548	0.766303	-0.301599	0.247771	-0.33721	-0.354119	0.0153367	0.353044	-0.529531	0.0373937	-0.00665045	0.0924318	-0.038202	-0.0819436	0.0887958	-0.0293199	-0.03733	-0.0700214	0.132529	-0.0517905	0.0854399	-0.0931749	-0.034159	0.0162905	-0.157045	0.0443961	-0.0416123	0.0452615
96-123-02	104	6	19.6996	AB	2	Female	2	FJA	3	1996	1990	1002	1	1	20.775	-0.281854	-3.89031	-2.39528	0.117663	-0.83817	-0.650363	-0.758833	0.629114	-0.0866374	0.196315	-0.213094	-0.374654	-0.0594331	0.161486	-0.529635	0.197762	-0.233715	-0.132127	0.0442677	-0.0635241	-0.0553825	0.0515011	0.0341347	-0.144482	0.144555	-0.0544409	0.0474434	-0.014097	-0.00617408	0.0365315	-0.129017	-0.0121156	-0.0100202	0.0293758
96-123-03	95	7	7.36955	AA	1	Female	2	FJA	3	1996	1989	1001	2	0	20.405	-0.26274	-3.65648	-2.34474	0.228085	-0.734214	-0.398259	-0.764619	0.671904	-0.0722178	0.201975	-0.243178	-0.438759	-0.063985	0.0741859	-0.349374	0.230464	-0.12719	0.059533	0.0455314	0.0208837	0.0642326	0.042316	-0.0559264	-0.0373981	0.0542923	-0.0302205	0.00872166	-0.00764228	-0.00819351	0.0948863	-0.188974	-0.026039	-0.00229221	-0.0842526
96-1230-9	108	9	14.8228	AA	1	Male	2	FJA	3	1996	1987	1001	2	0	19.121	-0.111302	-3.75193	-1.55027	-0.109952	-0.561689	-0.682278	-0.663493	0.634184	-0.156735	0.152618	-0.100388	-0.43836	-0.140974	0.257078	-0.441538	0.100318	-0.0945927	-0.0677382	-0.139911	-0.153235	-0.112384	0.0301761	0.0300372	-0.218279	0.107124	-0.0160339	-0.0298293	0.0123649	-0.0100578	0.0594511	-0.109897	-0.00382948	-0.0888049	0.140445
96-123-10	98	7	10.3696	AA	1	Female	2	FJA	3	1996	1989	1001	2	0	18.705	-0.210204	-3.39319	-2.57799	0.0531157	-0.819185	-0.540689	-0.678857	0.518495	-0.171672	0.196885	-0.292366	-0.35747	-0.0922652	0.103098	-0.297394	0.127711	-0.0844628	-0.121885	0.146181	-0.0449245	0.0808579	0.0328117	-0.0582427	-0.059047	0.0981845	0.0133078	-0.018206	-0.0518787	-0.0274281	0.0367086	-0.156751	0.000899839	0.0885869	-0.0826654
96-123-12	89	8	-1.57447	AA	1	Male	2	FJA	3	1996	1988	1001	2	0	18.717	-0.218025	-2.60995	-2.21704	0.390735	-0.636094	-0.488663	-0.725335	0.74046	-0.179867	0.242753	-0.224735	-0.280715	0.0119276	0.0141362	-0.300048	0.124127	-0.0181424	-0.0632655	0.0669884	0.0381034	-0.0459733	0.0685998	-0.111331	0.0438261	0.085529	0.00525606	-0.0355341	-6.5e-05	0.110666	0.0296388	-0.0192351	-0.0604366	0.0198286	-0.0227734
96-123-14	100	7	12.3696	AB	2	Female	2	FJA	3	1996	1989	1002	1	1	20.414	-0.103676	-4.04701	-2.30368	-0.149921	-0.62744	-0.826186	-0.792495	0.660013	-0.0226888	0.140482	0.0430018	-0.281331	-0.0996659	0.221275	-0.573962	0.259312	-0.151097	0.0772841	-0.0210454	0.00745874	-0.0264712	0.0230519	0.036986	-0.153678	0.0846089	-0.0160546	-0.00196645	-0.0167119	-0.0282126	0.0748146	-0.149844	0.00851235	0.159515	-0.0632587
96-123-15	93	7	5.36955	AB	2	Male	2	FJA	3	1996	1989	1002	1	1	20.122	-0.461547	-3.5498	-2.49848	0.214266	-0.575444	-0.455492	-0.707469	0.769493	-0.248335	0.187503	-0.356455	-0.222449	-0.00119911	0.107333	-0.291022	-0.0151456	-0.14198	0.0489714	-0.203812	-0.0505237	0.0765474	0.0552736	-0.134818	0.0389695	0.0247436	0.0225848	0.0254382	-0.0124965	0.034608	-0.0469351	-0.021129	0.0275057	-0.0441472	-0.0425225
96-123-16	103	8	12.4255	AA	1	Male	3	FJA	3	1996	1988	1001	2	0	20.431	0.0123362	-4.64823	-1.07602	-0.341331	-1.13742	-0.55221	-0.0431015	0.0142477	0.157394	0.184537	-0.428641	-0.199459	-0.0647504	0.151772	-0.295453	0.413451	-0.0226	0.177861	0.104734	0.0993177	-0.0427183	0.0629803	-0.108393	0.0241002	-0.0581262	-0.0259252	-0.00789846	-0.00399148	-0.00759774	0.122512	-0.252439	-0.00518238	0.0883309	-0.00272093
96-123-17	108	7	20.3696	AB	2	Female	2	FJA	3	1996	1989	1002	1	1	22.438	-0.168745	-3.57217	-2.52752	0.183334	-0.728985	-0.555012	-0.680212	0.709052	-0.00887025	0.0656079	0.0216203	-0.496345	-0.0399656	0.108618	-0.366105	0.00705043	-0.121688	0.0462849	0.0474047	0.0498052	-0.0687334	0.0279207	-0.0605289	-0.0277374	0.0721336	-0.0674555	0.00236632	0.00148342	-0.0304997	0.0632975	-0.0555277	-0.0209586	-0.109889	0.0185095
96-123-18	89	7	1.36955	AA	1	Male	2	FJA	3	1996	1989	1001	2	0	22.546	-0.492642	-3.28264	-2.73101	0.164446	-0.48008	-0.769007	-0.739039	0.565189	0.0366193	0.17155	0.0797346	-0.486103	-0.0758128	0.214192	-0.487054	0.25287	-0.0664621	0.0560157	-0.0338754	-0.025026	0.03714	-0.0258087	0.0420248	-0.16434	0.0582062	0.00434748	-0.00224862	-0.0599023	-0.025181	0.0425849	-0.119078	-0.0781619	-0.0366039	-0.0110525
96-123-19	88	6	3.69963	AB	2	Female	2	FJA	3	1996	1990	1002	1	1	21.506	-0.104713	-3.80531	-2.5911	0.0288246	-0.728365	-0.558655	-0.794021	0.849243	-0.127178	0.182544	-0.147362	-0.306168	-0.0506441	0.102063	-0.402768	0.111551	-0.0810137	0.0299871	-0.133509	0.0453647	-0.0652806	0.0610823	0.127935	-0.0188885	0.0988818	-0.0282489	0.00749236	-0.0285138	-0.0111206	0.0278546	-0.0841656	0.0410711	-0.0113877	0.0206974
96-123-20	95	7	7.36955	AA	1	Male	2	FJA	3	1996	1989	1001	2	0	19.959	-0.187471	-4.01422	-2.0498	-0.0177484	-0.906973	-0.533396	-0.556849	0.52134	-0.0114801	0.169652	-0.268491	-0.294848	-0.120966	0.348	-0.53946	0.165871	-0.144696	0.154004	-0.133962	-0.212008	-0.0843102	0.0725299	-0.0697869	-0.0333077	0.123765	-0.0275909	0.0308751	-0.0340842	0.0143112	0.0252478	-0.107483	0.0222769	-0.0447409	-0.0830625
96-123-21	92	6	7.69963	AA	1	Male	2	FJA	3	1996	1990	1001	2	0	21.498	-0.00936507	-3.51156	-2.25798	-0.171132	-0.675181	-0.480845	-0.665023	0.311882	-0.103751	0.0267229	-0.0800898	-0.260342	-0.116586	0.181168	-0.479941	0.357894	-0.0631674	0.103583	0.0535811	-0.0498917	-0.0128654	-0.0823841	0.137251	-0.0294592	0.139403	-0.0257475	0.0385823	-0.030694	-0.0133182	0.0344959	-0.161169	-0.0372055	-0.0491696	-0.0234609
96-123-22	116	9	22.8228	AB	2	Female	2	FJA	3	1996	1987	1002	1	1	21.219	-0.571547	-4.01937	-2.88454	-0.0753811	-0.906808	-0.648284	-0.766554	0.575938	-0.144702	0.261587	-0.127951	-0.237009	-0.0744797	0.13409	-0.44494	0.0979846	-0.145419	0.0514288	0.0747175	0.0519392	-0.0160139	-0.0156948	0.170525	-0.122982	0.101945	-0.0135189	-0.00316015	0.0193526	-0.0238654	0.0590412	-0.153331	0.0361804	-0.0963998	-0.0273567
96-123-23	102	7	14.3696	AA	1	Female	2	FJA	3	1996	1989	1001	2	0	20.123	-0.101552	-3.79583	-1.87017	-0.153286	-0.538057	-0.460329	-0.626722	0.478509	-0.111899	0.165288	-0.103396	-0.133045	-0.107825	0.181711	-0.57379	0.0985194	-0.0179834	0.0168832	-0.0650992	-0.0917697	0.0472011	0.0569674	0.0471839	-0.0707537	0.120718	0.00823534	-0.0099784	-0.106477	0.0132916	0.0988078	-0.1999	0.107634	0.00308685	0.0116588
96-123-25	101	6	16.6996	AA	1	Male	2	FJA	3	1996	1990	1001	2	0	19.796	-0.271757	-3.94663	-2.33527	0.0376619	-0.824724	-0.586321	-0.638315	0.636855	-0.155349	0.236738	-0.178403	-0.414514	-0.0614021	0.136031	-0.39538	0.157134	-0.103561	-0.0701249	0.0344461	0.0193782	-0.118222	0.0387177	0.0740782	-0.0860423	0.123785	-0.0345109	0.00919172	-0.0209284	0.0345097	0.0109419	-0.0827672	0.00055327	0.0685253	-0.00603488
96-123-26	93	6	8.69963	AA	1	Male	2	FJA	3	1996	1990	1001	2	0	21.657	-0.685702	-3.70946	-2.42783	0.00681076	-0.587971	-0.713081	-0.636306	0.648081	-0.00927202	0.191227	-0.190539	-0.398296	-0.0166447	0.157275	-0.567426	0.144391	-0.0592019	0.0246647	-0.0586303	-0.0709225	0.092375	0.00626383	0.0404869	-0.166532	0.0992459	-0.0366196	0.00798349	-0.0032426	0.0370225	0.0555345	-0.123916	0.0504348	0.0157395	0.0115234
96-123-27	100	6	15.6996	AA	1	Male	2	FJA	3	1996	1990	1001	2	0	21.254	-0.512906	-3.16741	-2.38124	-0.0662312	-1.00549	-0.765983	-0.412358	0.515586	-0.16328	0.0747031	-0.338682	-0.453377	-0.0357653	0.121861	-0.431585	0.176205	-0.060329	0.0706615	0.108229	-0.151907	0.0146749	-0.00847507	-0.0153953	-0.0110132	0.0910629	-0.0494951	-0.044064	-0.0124681	-0.00400554	0.0277577	-0.177155	-0.0655475	-0.0848389	0.0381508
96-123-28	91	7	3.36955	AA	1	Male	2	FJA	3	1996	1989	1001	2	0	20.088	-0.37368	-3.99214	-2.73774	-0.518922	-0.881433	-0.654419	-0.881165	0.698913	-0.0143969	0.274622	-0.348075	-0.293563	-0.115973	0.262486	-0.780413	0.303939	-0.172928	-0.00642582	-0.0172633	0.0301199	-0.0037639	0.0242982	0.0513115	0.0144954	0.0719105	-0.0118036	-0.0311875	-0.0245856	0.0299767	0.036182	-0.156622	0.0600715	0.0125418	-0.0273305
96-123-29	100	7	12.3696	AA	1	Male	2	FJA	3	1996	1989	1001	2	0	22.154	-0.3195	-4.04698	-2.26516	-0.133689	-0.64385	-0.383844	-0.754969	0.41932	0.0235947	0.184377	-0.115476	-0.26218	-0.0884298	0.122222	-0.513048	0.248403	-0.0755609	-0.0530785	0.0569202	0.0239175	0.0169799	-0.0794436	-0.0126348	0.0676633	0.103093	-0.033285	0.00626883	-0.0131147	0.0134156	0.0739223	-0.193612	0.0264794	-0.00845622	-0.0234505
96-123-30	107	8	16.4255	AA	1	Male	2	FJA	3	1996	1988	1001	2	0	22.832	-0.0419984	-3.63078	-2.02648	-0.163067	-0.736497	-0.604717	-0.733633	0.346242	-0.0807291	0.155503	-0.176763	-0.317447	-0.118855	0.183895	-0.473101	0.153491	-0.0221675	0.170331	0.0735417	-0.0549023	0.0127051	-0.0229531	0.0700091	-0.117009	0.105255	0.00873405	0.00409045	-0.020107	-0.021075	0.062803	-0.218562	0.0484954	0.0516883	0.0329407
96-123-31	101	6	16.6996	AA	1	Female	2	FJA	3	1996	1990	1001	2	0	22.886	-0.232608	-3.83421	-2.60419	-0.223615	-0.772582	-0.749287	-0.797995	0.673877	-0.0786378	0.185783	-0.14745	-0.435785	-0.115383	0.206004	-0.658912	0.226285	-0.269883	0.131168	0.0519504	-0.0357308	-0.00142044	0.0257347	0.0670412	-0.213465	0.0995695	-0.0351544	0.0427135	-0.0223064	0.0283592	0.0414605	-0.187235	-0.0562851	0.0187273	-0.0763724
96-123-32	100	7	12.3696	AA	1	Male	2	FJA	3	1996	1989	1001	2	0	17.203	-0.0576044	-3.29382	-2.5559	0.670796	-0.25702	-0.483113	-0.651313	0.566523	0.0209627	0.132724	-0.0256258	-0.206676	-0.0851512	0.0697941	-0.151635	-0.0458882	-0.0805834	0.00954337	0.110566	0.0239474	-0.0254254	-0.0276192	0.0911258	-0.0193501	0.113039	-0.0161313	-0.0251075	0.0178803	0.0187849	-0.000812252	-0.0434148	-0.00135548	0.027949	0.0528086
96-123-37	105	6	20.6996	AA	1	Male	2	FJA	3	1996	1990	1001	2	0	19.601	0.161979	-4.29575	-2.25983	-0.431261	-0.749586	-0.626419	-0.706404	0.571541	-0.0926767	0.1898	-0.152928	-0.443234	-0.15086	0.192223	-0.488584	0.466478	-0.128783	-0.134749	0.0255728	-0.0212407	-0.11486	-0.0307325	0.0263461	-0.0779755	0.135364	-0.0691904	-0.0676963	-0.0234665	0.0240763	0.0408697	-0.138839	-0.0921849	-0.000234584	-0.0292166
96-123-38	97	8	6.42553	AB	2	Male	2	FJA	3	1996	1988	1002	1	1	22.798	-0.2442	-3.88913	-3.25307	-0.355019	-1.04913	-0.519977	-0.939838	0.382051	0.023467	0.29187	-0.28533	-0.243186	-0.11302	0.211278	-0.54582	0.178259	-0.0405228	0.142948	-0.000442421	-0.0806107	0.0369344	-0.0554142	-0.0256557	-0.0353994	0.104954	-0.0265027	0.0077485	-0.0101535	-0.00116569	0.108941	-0.279401	0.0383424	-0.039816	0.0443687
96-123-39	124	12	24.6891	AB	2	Female	2	FJA	3	1996	1984	1002	1	1	21.637	-0.168312	-2.94445	-1.97255	0.158715	-0.31467	-0.33525	-0.42038	0.56502	-0.153045	0.260599	-0.280491	-0.256393	0.00154609	0.112807	-0.40998	-0.0185923	-0.11597	-0.00793214	-0.0902514	-0.00296066	0.135029	0.103176	-0.0736142	0.0871168	0.0478475	-0.0234811	-0.00333751	0.0296456	0.0395728	-0.0222854	0.0959559	-0.0212104	-0.00367342	0.00633182
96-123-40	98	7	10.3696	AA	1	Female	2	FJA	3	1996	1989	1001	2	0	21.814	-0.1959	-3.57773	-2.47794	0.120517	-0.385087	-0.64645	-0.675279	0.779624	-0.0218008	0.000234678	0.0780871	-0.348595	-0.0356672	0.155478	-0.440423	0.13391	-0.133047	0.049877	0.00571716	0.00958039	-0.0771259	-0.0848543	0.0868506	0.0108491	0.0549315	0.0365306	-0.0322967	0.0119813	0.0126256	0.0410771	-0.0639825	-0.0153588	0.0402534	-0.0689322
96-123-42	92	7	4.36955	AA	1	Female	2	FJA	3	1996	1989	1001	2	0	23.187	-0.141001	-4.4809	-2.71269	-0.132523	-0.623006	-0.47306	-0.978578	0.749518	-0.146924	0.256624	-0.177345	-0.552813	-0.0581699	0.144196	-0.535226	0.0948371	0.0057769	-0.0555553	0.108581	0.0050809	0.0120194	-0.104045	0.17493	-0.130524	0.0997085	-0.0389807	0.00591338	0.00799066	-0.0111476	0.0690182	-0.213078	0.0487231	-0.127762	0.0792521
96-123-43	110	8	19.4255	AB	2	Female	2	FJA	3	1996	1988	1002	1	1	18.1	-0.295392	-3.7312	-2.18377	-0.0485878	-0.637749	-0.62799	-0.650812	0.56234	-0.160351	0.159131	-0.152126	-0.343198	-0.135629	0.14527	-0.444416	0.187389	-0.0977482	-0.0969196	0.011045	0.134363	-0.025804	-0.0233877	0.0198784	-0.128369	0.133655	-0.0535607	0.0179623	-0.0329794	-0.0206939	0.0651637	-0.164109	-0.0441735	0.0231464	0.0205931
96-123-44	97	7	9.36955	AA	1	Female	2	FJA	3	1996	1989	1001	2	0	21.648	-0.132579	-4.25537	-2.56595	-0.337628	-0.975416	-0.725936	-0.832543	0.359368	0.0963617	0.159239	-0.311809	-0.403463	-0.0826473	0.187611	-0.529091	0.345699	-0.262383	0.119161	0.0162545	-0.0293429	0.0149519	-0.0254342	0.0242767	-0.142621	0.0895295	-0.0206875	-0.0157391	-0.0625803	0.0539612	0.163234	-0.25668	0.00367932	0.0686481	0.0690171
96-123-45	114	7	26.3696	AB	2	Male	2	FJA	3	1996	1989	1002	1	1	20.091	-0.243688	-3.03529	-2.46536	0.372668	-0.437362	-0.407581	-0.642447	0.47311	-0.310439	0.251951	0.000656808	-0.2351	-0.0461778	0.0747708	-0.171216	0.0827249	-0.0976377	0.0575274	0.0438048	0.0184302	0.0393518	0.0817574	-0.0604657	0.0343548	0.0253057	-0.0252287	0.0129588	-0.0318103	0.0132423	-0.0283103	0.011328	0.00266944	0.044561	0.0232133
96-123-46	94	7	6.36955	AB	2	Male	2	FJA	3	1996	1989	1002	1	1	18.441	-0.23434	-3.00347	-2.01849	0.257425	-0.447623	-0.590313	-0.58561	0.361119	-0.0873378	-0.0294509	0.0696593	-0.321315	-0.112414	0.214637	-0.387769	0.278494	-0.139079	-0.223763	0.019447	-0.00592746	0.0738564	0.0729909	0.16784	-0.2401	0.164866	-0.0531301	0.0250657	-0.0375063	0.0120009	0.0588713	-0.131384	-0.0506821	0.0177372	0.121093
96-123-48	93	7	5.36955	AB	2	Female	2	FJA	3	1996	1989	1002	1	1	19.557	-0.358211	-3.59445	-2.41684	0.299041	-0.679253	-0.613571	-0.647376	0.821125	-0.165552	0.129437	-0.173685	-0.387602	0.0194153	0.098048	-0.369514	0.0513018	-0.079285	0.0471301	-0.0175839	0.0152677	-0.0304994	0.0555623	0.112058	0.0464502	0.0409653	0.00375129	-0.032694	0.0401992	0.0405159	-0.00303999	-0.0544801	-0.061368	-0.0429836	0.00802376
96-123-49	90	6	5.69963	AB	2	Male	3	FJA	3	1996	1990	1002	1	1	22.434	-0.372466	-3.51607	-1.85128	0.154723	-0.424614	-0.489475	-0.592594	0.430745	-0.302377	0.0988296	-0.174358	-0.349636	-0.0417793	0.160588	-0.45052	0.19206	-0.0583564	0.31246	-0.089551	0.0258176	0.0718003	0.150845	0.0966092	0.0707061	0.0127091	-0.0262564	0.0535412	-0.0233821	0.0193488	0.0364076	-0.120786	-0.0109074	0.104168	0.0146422
96-123-50	92	6	7.69963	AB	2	Female	2	FJA	3	1996	1990	1002	1	1	18.674	-0.267625	-3.88324	-2.157	-0.253157	-0.735517	-0.227439	-0.806916	0.600344	-0.021085	0.269778	-0.260125	-0.212316	-0.0915898	0.208674	-0.698249	0.392252	-0.182949	0.0319088	-0.0041664	0.0861552	0.0388641	0.0947907	-0.0171378	-0.0565508	0.0692284	-0.0339525	0.0378304	-0.0219659	-0.0100833	0.122599	-0.198919	-0.0489724	0.051172	-0.0172605
96-124-10	99	8	8.42553	AA	1	Male	2	FJA	3	1996	1988	1001	2	0	19.348	-0.171511	-3.37267	-2.35948	0.111966	-0.624771	-0.757279	-0.772655	0.727754	-0.00895419	0.0870168	0.0375621	-0.285804	-0.0976767	0.231986	-0.465243	0.161358	-0.154104	0.119722	-0.049022	-0.0140299	0.0120448	0.0619723	0.140719	-0.213897	0.0891057	-0.0105436	0.018589	-0.0163231	0.032082	0.0113781	-0.0986627	0.00484701	-0.0289223	-0.0505859
96-124-11	111	9	17.8228	AB	2	Female	2	FJA	3	1996	1987	1002	1	1	19.148	-0.263509	-3.86067	-2.43834	-0.00808067	-0.656768	-0.677721	-0.547428	0.445035	-0.189376	0.125798	-0.261585	-0.266153	-0.0885422	0.141476	-0.492358	0.24333	-0.200021	-0.116362	0.0197788	0.0527065	-0.000638611	-0.0255648	0.0519782	-0.108243	0.0158175	-0.023335	-0.0210991	0.0299768	0.0163736	0.0195589	-0.0618091	-0.0153229	-0.00145421	-0.180884
96-124-12	110	9	16.8228	AA	1	Male	2	FJA	3	1996	1987	1001	2	0	20.239	0.182189	-3.69536	-2.12369	-0.23552	-0.899721	-0.807357	-0.966264	0.52859	0.0888557	0.15921	-0.157986	-0.417717	-0.170394	0.276564	-0.75713	0.421806	-0.1494	0.132074	-0.0482993	-0.114785	-0.106008	0.00142649	0.0711313	-0.158032	0.168021	-0.0601791	0.0308825	0.000821479	0.0460055	0.0470184	-0.17782	-0.101783	0.0349185	-0.163325
96-124-14	104	8	13.4255	AA	1	Male	3	FJA	3	1996	1988	1001	2	0	23.024	-0.41392	-3.93482	-2.96106	-0.388233	-0.963945	-0.551898	-0.707704	0.557755	-0.00759988	0.263495	-0.533089	-0.325737	-0.0256572	0.125274	-0.516499	0.400611	-0.183782	0.0547471	0.0173465	0.008867	0.027493	0.0679503	-0.0443999	0.00158981	0.0923012	0.0420586	0.0621034	0.00594586	-0.0490917	0.0859534	-0.262483	0.00697514	0.0391977	-0.0166301
96-124-15	105	7	17.3696	AA	1	Male	3	FJA	3	1996	1989	1001	2	0	18.568	-0.411077	-3.5766	-2.58253	0.303049	-0.866217	-0.414364	-0.592094	0.620192	-0.145419	0.289494	-0.190012	-0.33805	0.00952764	-0.0318392	-0.192636	0.0636877	-0.175106	0.0542281	0.0826378	-0.0886853	-0.0431924	0.0392001	0.0515114	0.00543258	0.0444696	-0.0343599	-0.00514878	0.0642344	0.041901	-0.0746639	0.0179056	-0.0794993	0.0840991	-0.0722434
96-124-18	112	9	18.8228	AA	1	Male	2	FJA	3	1996	1987	1001	2	0	19.788	-0.366201	-3.87863	-2.09382	-0.0471936	-0.667234	-0.73249	-0.693133	0.638579	0.0437033	0.2897	-0.104822	-0.441032	-0.136787	0.239939	-0.589882	0.179873	-0.0661147	-0.0689563	-0.0959261	0.136467	-0.159294	0.034398	0.126815	-0.189171	0.10668	-0.00938107	0.005037	-0.0362673	-0.000893731	0.0738243	-0.170276	0.0199568	-0.0838942	0.0673929
96-124-19	113	7	25.3696	AB	2	Female	2	FJA	3	1996	1989	1002	1	1	20.396	-0.320026	-3.86918	-2.61547	-0.26704	-0.81566	-0.496453	-0.912664	0.758226	-0.0203765	0.153941	-0.205722	-0.398206	-0.0303637	0.204947	-0.585628	0.282717	-0.208942	0.0741372	0.0892274	-0.035214	-0.0989403	0.0725481	-0.00369198	-0.0507895	0.0912085	-0.00095496	0.00706396	-0.0002368	-0.0043588	0.0314262	-0.156917	0.0188196	0.0392743	-0.0547243
96-124-2	95	7	7.36955	AA	1	Male	3	FJA	3	1996	1989	1001	2	0	20.577	-0.10088	-3.50268	-2.20281	0.135294	-0.607846	-0.551412	-0.598974	0.569314	-0.0535093	0.270761	-0.0498563	-0.537845	-0.0966336	0.147729	-0.366838	0.11665	-0.113029	-0.0624887	-0.0530119	0.0441383	0.0265735	-0.0980736	0.181793	-0.157112	0.157005	-0.0710004	0.0141996	-0.000103931	-0.0362788	0.0850852	-0.129559	-0.0212239	0.0301455	0.051149
96-124-20	104	10	8.52178	AB	2	Female	2	FJA	3	1996	1986	1002	1	1	18.888	-0.119947	-3.8638	-2.37803	-0.24163	-0.933024	-0.718942	-0.654163	0.52816	0.0422261	0.127479	-0.220084	-0.480942	-0.110049	0.178057	-0.486711	0.357359	-0.170151	0.117388	0.044626	0.0153642	0.0661071	-0.0561504	0.055017	-0.10904	0.117689	-0.0371594	-0.00012645	-0.0532352	0.0690858	-0.00520783	-0.197273	-0.0391179	0.0572543	-0.0811547
96-124-21	107	8	16.4255	AA	1	Female	3	FJA	3	1996	1988	1001	2	0	17.511	-0.0653486	-3.28553	-1.67624	0.13213	-0.213187	-0.374097	-0.343925	0.821479	-0.165476	0.231247	0.00551073	-0.300327	0.00805237	0.111526	-0.442742	0.121778	-0.0429233	-0.0564368	0.147667	0.0628533	0.0692066	-0.0149612	0.0726436	0.028958	0.00853894	-0.0282624	0.0111826	-0.0302646	0.0568	0.0119466	-0.104394	-0.0362769	0.0167051	-0.00630658
96-124-22	105	6	20.6996	AB	2	Female	2	FJA	3	1996	1990	1002	1	1	21.598	-0.379857	-3.16373	-2.56766	0.200993	-0.565809	-0.52082	-0.569966	0.746625	-0.0865887	0.126444	-0.152572	-0.380037	-0.0313456	0.082922	-0.215613	0.0827832	-0.0390761	-0.0457104	-0.0258862	-0.00237094	0.0499257	0.0590542	-0.0469197	0.007017	-0.00677088	-0.047858	0.00278652	-0.0118675	0.00760102	-0.0376927	-0.00316781	-0.0594932	0.0519934	0.0269202
96-124-23	96	6	11.6996	AB	2	Female	2	FJA	3	1996	1990	1002	1	1	19.104	-0.227797	-4.09665	-1.97563	0.293449	-0.942275	-0.74352	-0.761237	0.896756	-0.161099	0.209933	-0.17364	-0.514249	-0.0151548	0.191474	-0.461063	0.103298	-0.218689	0.194189	-0.103219	-0.0561847	0.010122	0.0954941	-0.0749851	-0.0938321	0.0285596	-0.0145692	0.0156079	-0.060544	0.0332449	-0.00680624	0.0192382	-0.049845	-0.0411938	-0.160992
96-124-26	103	8	12.4255	AB	2	Male	3	FJA	3	1996	1988	1002	1	1	20.199	-0.351249	-3.45044	-2.67778	-0.137548	-0.930406	-0.650705	-0.717347	0.691288	-0.018029	0.258711	-0.38664	-0.347516	-0.107328	0.263633	-0.456197	0.214131	-0.20171	0.061952	0.100682	0.0336719	0.00425797	0.0181707	-0.0389629	-0.00518557	0.0798205	-0.0220957	0.040843	-0.0349663	0.0774749	0.0522839	-0.125274	0.00585012	0.0186171	0.0021253
96-124-27	101	8	10.4255	AA	1	Female	2	FJA	3	1996	1988	1001	2	0	18.285	-0.284082	-3.39992	-2.47019	0.225961	-0.474051	-0.298902	-0.663241	0.587395	-0.123447	0.231936	-0.0156731	-0.340463	-0.0897807	0.095522	-0.270788	0.121044	-0.223098	0.071009	-0.0176237	-0.0563349	-0.0280177	-0.0931554	0.115423	-0.123135	0.133371	-0.0451753	0.00832984	-0.0212739	0.0102091	0.0467764	-0.126003	-0.0396773	-0.022796	-0.0599513
96-124-28	82	6	-2.30037	AB	2	Male	2	FJA	3	1996	1990	1002	1	1	20.663	0.36731	-3.78937	-2.26754	-0.137034	-0.679599	-0.721936	-0.916936	0.457256	-0.144121	0.0626365	-0.0145848	-0.22776	-0.0684319	0.373113	-0.713528	0.418643	-0.138233	-0.0185301	-0.0966467	0.0322954	0.0411618	-0.124641	0.145234	-0.154391	0.105382	-0.0447564	0.0569934	-0.0494199	-0.0622493	0.0854407	-0.251983	-0.0175469	-0.000128598	0.19928
96-124-29	108	9	14.8228	AB	2	Female	2	FJA	3	1996	1987	1002	1	1	19.234	-0.280856	-3.42173	-1.90089	0.232896	-0.63189	-0.35085	-0.495273	0.496001	-0.133748	0.163398	-0.248361	-0.234402	-0.110336	0.18985	-0.437586	0.126774	-0.0108667	0.00384808	0.00837911	-0.00777549	-0.028859	-0.0161378	-0.0238067	0.0573966	0.0685251	-0.0244794	-0.027706	-0.051002	-0.0417712	0.0696581	-0.0974612	0.000528179	0.056409	0.0362547
96-124-3	106	6	21.6996	AA	1	Female	2	FJA	3	1996	1990	1001	2	0	19.938	-0.314511	-3.55993	-2.64371	-0.174474	-0.585304	-0.494303	-0.715738	0.45947	0.0302018	0.04329	-0.000381751	-0.280018	-0.0562143	0.0453534	-0.584581	0.244082	-0.165024	0.0238783	0.00884056	-0.0646419	-0.049529	0.00734922	-0.0436736	-0.0964385	0.108274	-0.037943	0.0113035	-0.0374862	0.110815	0.0412801	-0.194315	-0.0820282	0.0379968	-0.0143823
96-124-30	104	8	13.4255	AA	1	Female	3	FJA	3	1996	1988	1001	2	0	20.841	-0.407177	-3.4316	-2.23824	-0.147123	-0.757194	-0.508355	-0.599961	0.641919	-0.135966	0.140871	-0.27684	-0.329989	-0.173105	0.2074	-0.549051	0.189453	-0.148595	0.058414	-0.0613565	-0.0113072	-0.0783331	-0.0162962	0.0596083	-0.118014	0.156308	-0.0220058	-0.015124	0.0129654	0.00069148	0.0780906	-0.0536819	-0.0303021	0.131428	-0.0174806
96-124-33	97	8	6.42553	AB	2	Male	3	FJA	3	1996	1988	1002	1	1	21.964	-0.0467114	-3.99369	-2.42602	-0.0111089	-0.583901	-0.548494	-1.02139	0.63924	-0.00841893	0.109949	0.0904129	-0.316328	-0.0975148	0.31	-0.732769	0.253511	-0.230686	0.121707	0.0593995	0.03108	-0.0362895	-0.0406158	0.0834251	-0.0078346	0.0512902	-0.00334124	0.00706762	-0.0268959	-0.0288906	0.0589508	-0.18826	0.0262888	0.108776	0.00310776
96-124-34	102	10	6.52178	AB	2	Male	3	FJA	3	1996	1986	1002	1	1	20.02	-0.667886	-3.68512	-2.2208	-0.123816	-0.950567	-0.516331	-0.868745	0.517232	-0.118226	0.208044	-0.280327	-0.400934	-0.0493148	0.228596	-0.498231	0.315665	-0.0949824	-0.0288882	0.196232	0.000885838	-0.0414201	0.0847096	-0.0461122	0.00579943	0.0293925	-0.0107471	0.0136497	-0.0146073	0.013424	0.0390459	-0.130714	0.0126252	-0.0315346	-0.0917029
96-124-35	103	6	18.6996	AA	1	Male	2	FJA	3	1996	1990	1001	2	0	19.302	-0.030016	-3.54653	-2.66629	0.0806416	-0.819398	-0.545164	-0.638824	0.266457	0.000296137	0.0757703	-0.253493	-0.295954	-0.0815575	0.115865	-0.347852	0.0416842	-0.0607914	0.0701805	0.134635	0.0404165	0.050943	0.0655677	0.243616	-0.22589	0.116054	-0.0148643	0.0540683	-0.00633384	-0.0148419	0.0516376	-0.0860698	-0.00806455	-0.188409	0.0451648
96-124-36	89	7	1.36955	AA	1	Male	2	FJA	3	1996	1989	1001	2	0	22.365	-0.586776	-3.39009	-2.80648	0.115385	-0.94597	-0.534648	-0.707054	0.303004	-0.346022	0.246653	-0.389176	-0.315253	0.0579465	0.186548	-0.415629	-0.00227165	-0.0227907	-0.0925454	0.0296441	0.0683781	-0.0322076	0.0554995	-0.20773	0.066251	-0.0493847	0.0263173	-0.0146691	0.0206094	0.0255827	-0.0130933	-0.0891599	0.0223022	0.0865299	-0.0538651
96-124-38	86	7	-1.63045	AB	2	Female	2	FJA	3	1996	1989	1002	1	1	21.016	-0.0474752	-3.40598	-2.22975	-0.0783304	-0.668059	-0.735912	-0.787535	0.477711	0.045565	0.197617	-0.269201	-0.355465	-0.106904	0.275815	-0.666756	0.330447	-0.118492	0.0397789	-0.0522023	0.0539862	0.103948	0.0075535	-0.00860426	-0.0727806	0.115889	-0.0031021	-0.00668647	0.0306338	-0.0925141	0.1199	-0.226247	0.154815	-0.0291874	0.0328988
96-124-40	117	11	19.4875	AA	1	Male	3	FJA	3	1996	1985	1001	2	0	20.79	-0.309245	-3.71758	-2.29713	0.0759315	-0.752462	-0.485609	-0.798498	0.759767	-0.120221	0.222949	-0.0595978	-0.432904	-0.0938692	0.159129	-0.579676	0.310358	-0.073354	-0.111073	-0.0758716	0.0297107	-0.0119016	0.00215547	0.0726974	-0.148141	0.11923	-0.0154731	0.0120685	-0.0511687	-0.0193852	0.104368	-0.190928	0.00895787	-0.0481123	0.0475615
96-124-41	99	6	14.6996	AA	1	Female	2	FJA	3	1996	1990	1001	2	0	19.057	-0.260054	-3.40431	-2.38722	0.0600535	-0.786251	-0.821096	-0.762255	0.462843	0.0277258	0.231152	-0.179603	-0.456015	-0.102772	0.157303	-0.625262	0.204869	-0.10102	0.0895467	-0.0270521	-0.0622034	-0.0267683	-0.0199385	0.0783635	-0.276242	0.113942	-0.0247579	-0.0195855	-0.0664876	-0.0479516	0.0838097	-0.211851	0.0383244	0.0218515	0.0491124
96-124-42	111	10	15.5218	AB	2	Female	2	FJA	3	1996	1986	1002	1	1	19.147	-0.206901	-3.98965	-2.28498	-0.256104	-0.960456	-0.454911	-0.813508	0.457127	-0.0767575	0.301442	-0.236894	-0.462189	-0.10884	0.169113	-0.523259	0.30115	-0.148716	0.0701996	-0.0123901	0.138848	-0.0194247	-0.0853542	0.151866	-0.110551	0.126904	-0.00681422	-0.0223511	-0.00855439	-0.0140651	0.0503916	-0.174343	0.0378268	-0.0909301	0.0590586
96-124-44	92	6	7.69963	AA	1	Male	2	FJA	3	1996	1990	1001	2	0	20.07	-0.475625	-3.50255	-2.19345	0.229175	-0.715368	-0.626134	-0.656983	0.420416	-0.0623958	0.246973	-0.258645	-0.369224	-0.0448695	0.229012	-0.444977	0.227135	0.00685939	-0.0509421	0.0761244	0.031188	0.0455772	0.0251914	-0.054187	-0.0783092	0.10203	-0.0357789	0.0439319	-0.0324672	-0.0130108	0.0819308	-0.173394	0.0517888	-0.125294	0.00785425
96-124-45	115	13	14.0991	AA	1	Male	2	FJA	3	1996	1983	1001	2	0	21.055	-0.427217	-3.01562	-2.23047	-0.233288	-0.597968	-0.204292	-0.479433	0.544115	-0.0359313	0.264085	-0.249194	-0.31778	-0.0891211	0.091708	-0.388688	0.0462285	-0.0448228	0.111857	-0.0569901	0.0169427	0.148392	0.163437	-0.0995401	0.0301315	0.0180516	-0.0528934	-0.000116863	0.0185762	-0.0283691	0.0705427	-0.104789	0.0363449	0.00243831	0.000887248
96-124-47	92	7	4.36955	AA	1	Male	2	FJA	3	1996	1989	1001	2	0	19.518	-0.265494	-3.57368	-2.29624	0.0334727	-0.711638	-0.460354	-0.707247	0.652278	-0.0856967	0.288577	-0.215495	-0.344249	0.0296533	0.0856367	-0.331086	0.271302	-0.199793	0.016972	0.0879928	0.00901459	0.050939	0.0769207	-0.123643	0.0678712	-0.0136828	-0.00209507	-0.0208776	-0.0035589	0.0182787	-0.00376989	-0.0625931	0.0157806	0.074177	-0.0260717
96-124-48	99	9	5.82279	AB	2	Male	3	FJA	3	1996	1987	1002	1	1	20.232	-0.0597415	-3.6643	-2.075	-0.0470282	-0.547526	-0.760933	-0.841565	0.595295	-0.0143697	0.204731	-0.0884047	-0.329271	-0.14129	0.375614	-0.674294	0.202484	-0.0496205	-0.0579187	0.102419	-0.108031	0.0297076	-0.0237904	0.119801	-0.182998	0.15801	-0.0413424	0.0459366	-0.0238338	-0.086524	0.0623365	-0.135553	-0.0306794	-0.0806788	-0.0309909
96-124-49	112	13	11.0991	AB	2	Female	3	FJA	3	1996	1983	1002	1	1	19.212	0.417199	-3.70289	-2.40275	-0.115357	-0.524427	-0.570741	-0.732026	0.477079	0.0470121	0.094008	0.0230463	-0.0884953	-0.0854336	0.228578	-0.596698	0.277431	-0.107293	0.0587716	-0.0667848	-0.0998966	0.0507712	-0.0206801	0.0607423	-0.108397	0.077722	-0.00831133	0.0158908	-0.0101209	-0.0189277	0.103438	-0.219037	0.0453578	-0.0979903	-0.097682
96-124-5	120	9	26.8228	AB	2	Female	2	FJA	3	1996	1987	1002	1	1	18.444	-0.0229792	-3.90712	-2.27222	-0.158815	-0.763261	-0.401216	-0.659499	0.704694	-0.161651	0.16525	-0.280719	-0.131747	-0.115871	0.207906	-0.500763	0.174883	-0.249267	-0.0088098	0.0168162	-0.0204611	0.0359802	-0.0523172	-0.0233897	0.000610739	0.0626337	-0.0370488	0.000396633	-0.042857	-0.0381928	0.0780201	-0.163743	0.0115601	-0.125377	0.00480958
96-124-9	103	6	18.6996	AA	1	Female	2	FJA	3	1996	1990	1001	2	0	20.378	-0.352518	-3.6957	-2.75207	-0.0912194	-0.783733	-0.378984	-0.654808	0.429578	-0.204872	0.175407	-0.249547	-0.295188	-0.0590675	0.0801195	-0.193732	-0.13466	-0.0887457	-0.0938845	0.0392783	-0.140893	-0.140991	0.00872776	0.0412061	-0.0462635	0.0870673	-0.021838	0.0249091	-0.0274937	0.00137911	-0.0200797	0.0133638	0.028866	-0.0455305	0.104796
96-126-01	96	7	8.36955	AA	1	Female	2	FAX	2	1996	1989	1001	2	0	17.713	-0.0711484	-3.34748	-2.2966	0.0698873	-0.629743	-0.644027	-0.660669	0.616595	-0.0925617	0.222137	-0.13801	-0.281832	-0.0918362	0.141209	-0.452129	0.265957	-0.157697	-0.0252529	0.0343389	0.0722407	0.0523387	-0.0828091	0.14317	-0.213429	0.124881	-0.0468915	0.0212963	-0.0618543	0.00740984	0.0909982	-0.117314	-0.108794	0.0216532	-0.0218226
96-126-02	103	8	12.4255	AA	1	Male	2	FAX	2	1996	1988	1001	2	0	18.258	-0.307281	-2.80602	-2.54428	0.453809	-0.812941	-0.575099	-0.523771	0.581782	-0.245957	0.290389	-0.351426	-0.34111	-0.0529808	0.0967228	-0.173832	-0.0183681	-0.053313	-0.0587392	-0.00693653	0.0645764	-0.00287875	0.086508	-0.0321023	0.0198811	0.0732358	0.082589	-0.031868	-0.0591638	0.022943	0.0173218	-0.0828303	0.00775358	0.0541457	-0.0295214
96-126-03	101	7	13.3696	AA	1	Female	2	FAX	2	1996	1989	1001	2	0	19.547	0.0107477	-3.43887	-2.23595	-0.271796	-0.697824	-0.427317	-0.552126	0.43283	0.0339509	0.025895	-0.214275	-0.208853	-0.131458	0.119153	-0.272168	0.237508	-0.315964	0.0723105	0.186166	0.0163589	-0.0268388	-0.0343788	0.0901315	-0.0764467	0.109309	-0.0164093	-0.00318173	-0.00891856	0.000589511	0.0543325	-0.189713	-0.002371	-0.0171654	-0.00166672
96-126-04	98	7	10.3696	AA	1	Female	2	FAX	2	1996	1989	1001	2	0	22.091	-0.177874	-3.6611	-2.76891	0.00658374	-0.749167	-0.723539	-0.856085	0.888537	-0.0272053	0.217377	-0.0558355	-0.32437	-0.0586317	0.221134	-0.588994	0.18427	-0.134328	0.130126	0.00717067	0.0484315	-0.0722782	0.0677847	0.0771308	-0.113539	0.112935	-0.017897	0.0200645	-0.0347323	0.00285209	0.0178523	-0.129429	-0.00454482	0.0439378	0.0193027
96-126-05	99	7	11.3696	AA	1	Male	2	FAX	2	1996	1989	1001	2	0	17.765	-0.291672	-2.98843	-2.10045	-0.0267926	-0.97822	-0.349839	-0.543557	0.590024	-0.224333	0.169928	-0.194169	-0.26985	-0.106767	0.181941	-0.31015	0.131074	-0.0737525	0.100713	0.0460969	0.0405144	0.0588341	-0.000482308	-0.0894343	-0.0917312	0.069633	0.0155033	0.00326015	-0.0460309	0.0311214	-0.0152912	0.00743312	-0.0222133	0.00364532	0.0510181
96-126-06	102	8	11.4255	AA	1	Female	2	FAX	2	1996	1988	1001	2	0	20.191	-0.330587	-3.3622	-2.66014	-0.20124	-0.779236	-0.700025	-0.65149	0.478894	0.0633594	0.0902207	-0.126292	-0.25175	-0.0667656	0.191446	-0.462825	0.261306	-0.0615663	-0.0107738	-0.178159	-0.0573299	-0.0256881	-0.104521	0.163177	-0.21373	0.0846441	0.0239533	-0.00890988	-0.0833488	-0.0531739	0.0454359	-0.201862	-0.00249895	-0.0151832	0.0933895
96-126-09	108	8	17.4255	AA	1	Male	2	FAX	2	1996	1988	1001	2	0	19.788	-0.407274	-3.50603	-2.34302	0.106807	-0.777675	-0.417077	-0.695415	0.477351	-0.0522902	0.184286	-0.13351	-0.193025	-0.070863	0.058151	-0.353086	0.186885	-0.0479814	-0.0452766	-0.0797527	0.0728502	0.0239832	-0.0813216	0.0196755	0.0204898	0.0510836	-0.0508309	0.0183554	-0.069003	0.035506	0.135387	-0.1669	0.0205667	-0.0211448	-0.0792525
96-126-10	93	7	5.36955	AA	1	Male	2	FAX	2	1996	1989	1001	2	0	18.446	-0.185409	-3.0794	-2.3321	0.0170985	-0.673446	-0.594574	-0.616311	0.426997	0.0178894	0.195623	-0.141146	-0.276376	-0.0993862	0.168086	-0.435405	0.227725	-0.109718	-0.0640996	-0.0262474	-0.0622607	-0.0377221	0.0963719	0.127259	-0.135467	0.0825375	0.00524507	-0.0274867	-0.0352949	-0.0305244	0.0855469	-0.164185	0.00199991	-0.0236264	0.0861087
96-126-12	94	7	6.36955	AA	1	Male	2	FAX	2	1996	1989	1001	2	0	18.122	-0.425102	-3.26439	-1.96377	0.190617	-0.508131	-0.342927	-0.808887	0.684428	-0.206335	0.183143	-0.202455	-0.341517	-0.066888	0.204218	-0.45186	0.025379	-0.0798027	0.0474642	0.00441114	0.016621	0.0356392	-0.0369139	0.0084685	-0.0288619	0.000934114	-0.0114349	-0.0335386	-0.000502527	0.0445602	0.0197457	-0.028829	0.0611913	-0.0140525	0.0567432
96-126-16	97	7	9.36955	AB	2	Female	2	FAX	2	1996	1989	1002	1	1	21.778	-0.69025	-3.78271	-3.02207	0.0146019	-0.997996	-0.779112	-0.89702	0.560238	-0.0892141	0.30944	-0.372941	-0.565139	-0.0763192	0.1757	-0.344276	0.111056	-0.124753	-0.0854657	0.0372723	-0.0198863	0.0594671	0.0817923	-0.0176522	-0.127792	0.149122	-0.0306213	0.00125511	-0.0123488	0.0352844	-0.0524961	-0.0917215	0.0824191	-0.0652742	0.0628651
96-126-21	97	8	6.42553	AA	1	Male	2	FAX	2	1996	1988	1001	2	0	18.493	-0.148936	-2.93306	-2.13529	0.346072	-0.573107	-0.618475	-0.630656	0.470455	-0.162151	0.172938	0.110951	-0.349198	-0.0785831	0.0799943	-0.341337	-0.112302	-0.0405324	-0.0689822	-0.0421886	-0.0277992	-0.0324969	0.0386132	0.0604427	-0.066171	0.102889	-0.0168844	0.0195545	-0.0599098	0.0237903	-0.00975377	-0.103966	0.0700991	0.00786642	-0.0308559
96-126-24	93	7	5.36955	AA	1	Male	2	FAX	2	1996	1989	1001	2	0	19.489	0.0205869	-3.72807	-2.77658	-0.25596	-0.458761	-0.565409	-0.83087	0.646177	-0.0405617	0.166902	0.0106287	-0.300342	-0.0756934	0.10314	-0.585882	0.324219	-0.144364	-0.00806171	0.0643836	-0.0155632	-0.0375957	-0.0556579	0.130571	-0.116322	0.0468601	-0.0202678	0.0122619	-0.0217472	0.08337	0.040943	-0.211486	0.0293127	-0.107326	0.0100919
96-126-25	114	11	16.4875	AA	1	Male	2	FAX	2	1996	1985	1001	2	0	20.174	-0.121114	-3.04231	-1.76651	0.411343	-0.600966	-0.372201	-0.401438	0.485579	-0.259723	0.0625302	0.0786368	-0.423268	-0.0499342	0.077841	-0.155478	0.130257	-0.362842	0.0538273	-0.0297461	0.0397691	-0.0118965	0.0371063	0.16085	-0.0217117	-0.0219901	0.0048067	-0.0172963	-0.0668085	-0.0861403	0.0443255	-0.0657205	-0.0258751	0.00083055	-0.00757103
96-126-26	99	7	11.3696	AA	1	Female	2	FAX	2	1996	1989	1001	2	0	21.197	-0.0746256	-3.63769	-2.59852	-0.348196	-0.728602	-0.578304	-0.941007	0.537402	0.0825382	0.0234582	-0.186691	-0.226879	-0.151899	0.19183	-0.567431	0.411423	-0.233397	0.037651	0.0830832	-0.134477	0.0469593	0.00990227	0.0846507	-0.149559	0.0836413	-0.0216349	0.00368087	0.0270149	-0.0627494	0.0294068	-0.231919	-0.0298648	-0.0534379	-0.0420522
96-126-27	101	6	16.6996	AA	1	Male	2	FAX	2	1996	1990	1001	2	0	20.591	-0.32957	-3.76693	-2.81834	-0.35322	-0.975894	-0.583275	-0.664023	0.405469	0.0620432	0.227453	-0.37956	-0.115216	-0.0714412	0.152627	-0.416683	0.121326	-0.116111	0.050928	-0.0582641	-0.0141661	0.0277687	0.0926507	-0.113839	0.0379175	0.0654374	0.0291257	-0.010356	0.0350837	0.0508944	0.0937163	-0.157061	-0.00499853	-0.0055892	-0.0515299
96-126-28	97	8	6.42553	AB	2	Female	2	FAX	2	1996	1988	1002	1	1	20.856	-0.474159	-3.49431	-2.72851	-0.0704937	-0.567187	-0.527554	-0.74365	0.367375	-0.105256	0.182881	-0.192018	-0.36513	0.0210246	0.200177	-0.522132	-0.0264654	0.0706261	0.0377625	-0.077668	0.0273009	-0.0304187	-0.0209784	-0.0729727	0.0933131	0.0165978	-0.0439822	3.3e-05	-0.016494	-0.0108534	0.0402437	-0.118188	-0.0270719	0.00126875	0.0560921
96-126-37	100	7	12.3696	AA	1	Female	2	FAX	2	1996	1989	1001	2	0	20.661	-0.379564	-3.60071	-2.79625	-0.259578	-0.792514	-0.721335	-0.701381	0.807399	0.062204	0.192561	-0.114864	-0.350297	-0.1238	0.269689	-0.668267	0.173456	-0.0488236	0.105607	-0.0454034	-0.0205348	0.0378675	0.00296673	0.153908	-0.0510121	0.106629	-0.0106569	0.0486003	-0.0203447	-0.0163713	0.0270318	-0.131793	0.0262235	-0.0849576	-0.0556888
96-126-38	95	7	7.36955	AA	1	Female	2	FAX	2	1996	1989	1001	2	0	20.283	-0.262075	-3.58652	-2.48335	-0.145486	-0.968005	-0.781631	-0.604116	0.650716	0.0541449	0.287099	-0.273041	-0.333699	0.000493266	0.184264	-0.375664	0.0922386	-0.166422	-0.0272201	-0.138053	0.0421982	0.0744785	0.029174	-0.00130762	-0.0986111	0.0814249	0.0103412	0.0278141	-0.0326385	0.0333249	0.0549385	-0.187264	-0.0144406	-0.0773656	0.0106577
96-126-39	98	7	10.3696	AA	1	Male	2	FAX	2	1996	1989	1001	2	0	18.565	-0.229762	-3.43176	-2.3339	0.295308	-0.560563	-0.43565	-0.597315	0.703777	-0.213448	0.0892813	-0.0908384	-0.399732	-0.0737703	0.116448	-0.305403	0.101372	-0.0471391	0.0821967	0.0936632	-0.00953248	-0.0295207	-0.10201	0.0991634	-0.0710752	0.104809	-0.0487533	0.0107801	-0.0201545	0.0507169	-0.00337313	-0.0390681	-0.0361317	0.0615945	-0.0875915
96-126-40	99	7	11.3696	AA	1	Female	2	FAX	2	1996	1989	1001	2	0	20.463	0.281894	-3.77796	-2.24178	0.0067606	-0.645601	-0.791896	-0.835094	0.408106	-0.0221827	0.100603	-0.166775	-0.394958	-0.146345	0.237138	-0.469168	0.17669	-0.18035	-0.0965051	-0.0411063	0.000654246	0.00274121	-0.0577768	-0.0068874	-0.0585068	0.156536	-0.0395638	0.0548474	0.0551315	-0.026044	0.0295703	-0.0586309	0.017657	0.0684377	-0.0544275
96-126-42	87	7	-0.630445	AA	1	Female	2	FAX	2	1996	1989	1001	2	0	20.393	-0.144754	-3.62861	-2.13209	-0.0174484	-0.698736	-0.681374	-0.614974	0.501318	-0.0301131	0.183006	-0.203544	-0.386353	-0.0976113	0.215575	-0.678053	0.181046	-0.0873438	0.00118464	0.0427296	-0.0421124	0.0532637	0.0260798	0.0759749	-0.123021	0.0781719	-0.00903979	-0.0294044	0.00718258	0.00517262	0.101264	-0.244805	0.108644	-0.0117774	-0.0861119
96-126-43	93	8	2.42553	AA	1	Female	2	FAX	2	1996	1988	1001	2	0	20.68	-0.102644	-3.57276	-2.57178	0.0153637	-0.661303	-0.813612	-0.748509	0.649202	-0.0516684	0.161421	-0.219102	-0.351649	-0.0583162	0.252308	-0.58677	0.375128	-0.0913265	-0.0143104	-0.0940845	-0.0283432	-0.0232769	-0.017845	0.174468	-0.121101	0.0888124	-0.00241383	-0.00399567	-0.0748157	-0.0554521	-0.00603211	-0.189579	-0.0618456	0.0429889	0.0553317
96-126-44	88	7	0.369555	AA	1	Female	2	FAX	2	1996	1989	1001	2	0	19.363	-0.200451	-3.5843	-2.53033	-0.0474206	-0.646721	-0.716201	-0.762682	0.651418	-0.00971895	0.150868	0.0550254	-0.410155	-0.0928132	0.163261	-0.644232	0.259211	-0.115136	0.226744	-0.0234644	-0.0248056	0.02994	-0.0697653	0.0980791	-0.0715393	0.12903	-0.0327736	0.0163384	-0.043902	-0.0192791	0.0556268	-0.164073	-0.0262774	0.00783677	-0.0193952
96-126-46	103	7	15.3696	AA	1	Female	2	FAX	2	1996	1989	1001	2	0	19.358	-0.309934	-3.72973	-2.13289	-0.00930573	-0.583263	-0.942157	-0.710156	0.566965	-0.175254	0.224341	-0.142205	-0.585836	-0.219584	0.372328	-0.577121	0.21709	-0.0909037	-0.00367524	-0.0498456	0.0461692	-0.0167738	0.0137682	0.0780642	-0.176436	0.187394	-0.0519117	-0.00298235	-0.0761392	-0.059146	0.0585112	-0.104818	-0.0698808	0.0450184	0.0286517
96-126-47	99	9	5.82279	AA	1	Male	2	FAX	2	1996	1987	1001	2	0	20.543	0.0116919	-3.80012	-2.47512	-0.0976384	-0.505378	-0.63745	-0.721783	0.80807	-0.103128	0.163111	-0.212359	-0.216891	-0.0608536	0.269859	-0.631921	0.353381	-0.178416	0.0590215	0.0342496	0.108238	-0.0842061	0.0378889	0.0141837	-0.0130402	0.088132	-0.00105197	-0.0202678	-0.0723605	-0.00249612	0.0460544	-0.136632	-0.104146	0.0368591	-0.0453318
96-19-217	75	7	-12.6304	AB	2	Male	3	BRE	1	1996	1989	1002	1	1	18.022	-0.671485	-3.64971	-2.89669	-0.131534	-0.997309	-0.723393	-0.596352	0.522315	-0.118776	0.247056	-0.527688	-0.334483	0.0329541	0.185359	-0.404595	-0.00749295	-0.0854987	0.0272724	-0.0238381	-0.136984	0.00616897	0.0486694	-0.156476	0.0502281	-0.0112989	0.0221736	-0.0500324	0.0566953	0.0437836	0.11201	-0.178528	0.0454344	-0.035393	-0.0451074
96-19-219	111	9	17.8228	AB	2	Male	3	BRE	1	1996	1987	1002	1	1	20.792	-0.00711972	-3.08655	-2.28782	0.315957	-0.416448	-0.709829	-0.79543	0.599644	-0.130727	0.13724	-0.016119	-0.451763	-0.137935	0.230008	-0.646462	0.129738	-0.082505	0.0686103	-0.152747	0.126778	0.0439698	-0.00295469	0.0825821	-0.170839	0.163652	-0.000721118	0.0113141	-0.0340086	-0.00282341	-0.00921663	-0.0904662	-0.0275483	-0.0259366	-0.0828084
96-19-222	95	8	4.42553	AB	2	Female	22	BRE	1	1996	1988	1002	1	1	21.143	-0.166297	-3.48702	-2.51891	0.00475112	-0.830261	-0.549619	-0.799043	0.615595	-0.0906067	0.284884	-0.324413	-0.32907	-0.127406	0.233032	-0.472264	0.0493376	-0.156711	-0.0256995	0.0328893	-0.0478575	0.0529126	-0.023568	-0.0134917	-0.141605	0.156404	0.00430129	0.0168986	0.00833436	0.0673511	-0.00114081	-0.130664	-0.0265606	0.0277801	0.00558972
96-19-223	103	8	12.4255	AB	2	Male	3	BRE	1	1996	1988	1002	1	1	20.045	-0.0505147	-3.54684	-2.6148	0.170851	-0.63201	-0.515008	-0.763007	0.591674	-0.17008	0.145981	-0.0774865	-0.417319	-0.0548362	0.178601	-0.413169	0.199158	-0.166106	0.0229081	0.0304582	0.00308054	0.000677059	-0.0327039	0.0518712	-0.0884213	0.10142	-0.0538304	0.0207411	-0.0574298	-0.0139784	0.105849	-0.0968161	-0.0319181	0.019539	-0.0104349
96-19-224	95	6	10.6996	AA	1	Female	22	BRE	1	1996	1990	1001	2	0	20.341	-0.278887	-3.63678	-2.70152	0.0554199	-0.809342	-0.678069	-0.706126	0.785169	-0.112796	0.249685	-0.265781	-0.404948	-0.134714	0.248528	-0.595403	0.157872	-0.237813	0.110937	-0.0433253	-0.0632158	0.035213	0.0431825	0.0311612	0.0164136	0.0263	-0.0100781	0.0544486	-0.0181525	-0.041947	0.0550364	-0.194657	0.00622167	-0.0447998	-0.0599577
96-20-225	93	8	2.42553	AB	2	Female	2	BRE	1	1996	1988	1002	1	1	19.297	-0.108984	-3.38471	-2.40771	-0.136801	-0.566588	-0.308054	-0.760352	0.423576	0.0458507	0.146401	0.0351101	-0.377584	-0.112969	0.145762	-0.555834	0.191748	-0.102425	0.157124	0.0754187	0.157234	-0.110495	-0.0245222	-0.0114712	0.017469	-0.0618286	-0.0679757	-0.0634159	0.0212444	0.0935064	0.00819866	-0.244613	-0.0149478	-0.063047	-0.0124073
96-20-226	84	7	-3.63045	AB	2	Female	2	BRE	1	1996	1989	1002	1	1	17.987	-0.556239	-3.50028	-2.04089	-0.226414	-0.348479	-0.264346	-0.769499	0.577382	-0.105543	0.263682	-0.132648	-0.328678	-0.0679401	0.210087	-0.588215	-0.061315	-0.0272156	0.0440507	0.0437887	-0.0712387	0.0140724	-0.0747191	-0.0352993	-0.0742917	-0.00151559	-0.020196	0.00496638	0.0207659	-0.00547752	0.0775123	-0.150237	0.0705074	-0.128035	-0.0389244
96-20-235	116	8	25.4255	AB	2	Female	2	BRE	1	1996	1988	1002	1	1	19.728	0.0230857	-2.78655	-2.49521	0.319467	-0.559302	-0.404121	-0.738763	0.451653	-0.129864	0.0788083	-0.185601	-0.318807	-0.08329	0.205959	-0.353822	0.0601845	-0.0807537	0.0370002	0.0913552	0.0282832	-0.0725777	0.0754403	-0.144323	0.101087	0.00900776	-0.0128395	-0.00147706	-0.033918	0.043365	-0.108371	0.014365	-0.0297825	-0.0411757	-0.0226439
96-21-237	86	9	-7.17721	AA	1	Male	3	BRE	1	1996	1987	1001	2	0	16.655	0.104641	-3.48412	-2.7604	-0.217349	-0.574345	-0.741114	-0.931025	0.756363	0.0948856	0.214761	-0.262144	-0.407474	-0.00959675	0.170123	-0.651675	0.440707	-0.266951	0.0159829	0.0124848	-0.00583664	0.00375992	-0.0403991	0.061429	-0.0590666	0.02852	0.0412944	-0.0284324	-0.0243185	0.0160969	0.0295592	-0.272787	-0.0699267	0.000596669	-0.0156593
96-21-244	94	7	6.36955	AB	2	Male	3	BRE	1	1996	1989	1002	1	1	20.987	-0.244681	-3.64571	-2.18162	0.0510401	-0.869253	-0.695546	-0.723259	0.321112	-0.0127231	0.255927	-0.105571	-0.561691	-0.0986653	0.210584	-0.623051	0.0472192	0.0273163	0.0194811	-0.138713	0.00926752	-0.0994398	-0.0190391	-0.0209633	-0.124102	0.136361	-0.0070351	-0.00983422	-0.0991994	0.0591185	0.0683858	-0.223608	0.0708066	0.0800111	0.0101862
96-21-246	100	9	6.82279	AA	1	Female	2	BRE	1	1996	1987	1001	2	0	18.441	-0.233062	-3.02739	-2.11899	0.390999	-0.501446	-0.466261	-0.2899	0.419695	-0.32461	0.330227	-0.151965	-0.331132	0.0465481	0.0277064	-0.200947	0.00105366	-0.0343927	0.0838203	-0.130975	0.0904672	0.019927	0.0320739	-0.0519246	0.0451424	-0.0692768	-0.00588304	0.0164902	0.00832912	0.0123382	0.00795593	-0.00320312	0.00258928	0.015568	0.0402626
96-22-249	85	7	-2.63045	AB	2	Male	3	BRE	1	1996	1989	1002	1	1	18.642	0.164692	-3.62685	-2.4115	-0.148508	-0.598577	-0.726813	-0.829634	0.276823	-0.145925	0.143191	0.0120759	-0.216957	-0.00223196	0.233784	-0.723403	0.282844	-0.14309	0.0191435	-0.0413377	-0.197114	-0.00375173	0.00357375	0.187837	-0.193927	-0.0403618	0.00769565	-0.00979537	-0.0517582	-0.0383567	0.163902	-0.301977	0.0747914	-0.136407	-0.0389846
96-22-250	98	9	4.82279	AB	2	Male	3	BRE	1	1996	1987	1002	1	1	20.42	-0.288872	-3.80063	-2.75859	0.245144	-0.674377	-0.686034	-0.716628	0.686792	-0.322676	0.293356	-0.025354	-0.475872	-0.0022105	0.176046	-0.510766	0.0574075	0.0731595	-0.0365756	0.0422072	-0.157893	-0.00288964	-0.112908	0.0206718	-0.0346185	0.100053	-0.00712673	0.0127783	0.0158569	0.0456953	0.00142486	-0.108386	-0.0377217	0.0463491	-0.00210197
96-22-251	95	7	7.36955	AA	1	Male	3	BRE	1	1996	1989	1001	2	0	19.822	0.0990485	-3.61702	-2.25611	0.0852547	-0.584794	-0.570435	-0.720047	0.46613	-0.0696257	0.17818	-0.263562	-0.0582972	-0.107692	0.0979951	-0.418031	-0.0351609	-0.221739	0.0515762	-0.104869	-0.0365355	0.0313403	-0.0726331	0.09535	-0.0984928	0.055246	-0.00217257	0.0444716	0.0298984	-0.0453249	0.0741831	-0.0356493	-0.0700299	0.0644303	0.0279185
96-22-252	88	8	-2.57447	AB	2	Male	3	BRE	1	1996	1988	1002	1	1	20.522	-0.223272	-3.25822	-1.82494	-0.266518	-0.575746	-0.254383	-0.630709	0.403681	-0.0520038	0.186771	-0.172669	-0.14824	-0.105839	0.183814	-0.518965	-0.00384009	0.0200188	0.105154	0.0191322	0.163686	0.0327975	0.00974019	0.00160517	0.0426822	0.0214996	0.00600572	-0.0103153	0.0171611	-0.00446051	0.0560605	-0.13345	-0.0060076	-0.0272597	-0.0579317
96-22-255	90	6	5.69963	AA	1	Female	4	BRE	1	1996	1990	1001	2	0	18.485	0.223248	-3.42085	-1.84916	0.176743	-0.438186	-0.863879	-0.729937	0.802343	-0.0926232	0.149633	-0.0387479	-0.358675	-0.0133844	0.214083	-0.742835	0.299662	-0.155714	0.00390643	0.137227	-0.0686955	-0.0517293	0.0114716	0.107154	-0.176199	0.0785562	-0.112907	0.0185738	-0.0175397	-0.0573173	0.0801573	-0.157679	0.0416991	0.0962065	-0.0358373
96-23-259	97	10	1.52178	AB	2	Male	3	BRE	1	1996	1986	1002	1	1	20.347	-0.458428	-3.40535	-1.96718	-0.0186393	-0.794232	-0.420069	-0.677259	0.798924	-0.0573524	0.292271	-0.123227	-0.360897	-0.0607322	0.175654	-0.605685	0.209393	-0.130268	0.0399139	-0.0301335	-0.158136	-0.0899659	-0.0944229	0.146117	0.0005457	0.131287	-0.0191869	0.00768735	0.0230897	-0.00820622	0.132877	-0.12362	-0.0819045	0.0864687	-0.0231114
96-23-261	85	8	-5.57447	AB	2	Female	22	BRE	1	1996	1988	1002	1	1	17.354	0.0351189	-3.11911	-2.08229	0.184576	-0.508795	-0.573341	-0.657575	0.643948	-0.135914	0.246615	-0.0610264	-0.330593	-0.0746761	0.207602	-0.56833	0.13384	-0.121114	0.105463	-0.0516656	-0.0616313	0.0739419	0.086608	0.00346183	-0.132565	0.100756	-0.0349352	0.0122764	-0.075718	0.095149	0.0959187	-0.07324	0.0397214	-0.0806243	-0.00668715
96-23-269	89	8	-1.57447	AB	2	Male	3	BRE	1	1996	1988	1002	1	1	19.327	-0.343672	-3.55307	-2.54592	-0.102103	-0.599558	-0.520797	-0.947139	0.455033	-0.143043	0.171206	-0.0646815	-0.52075	-0.0564771	0.183765	-0.602915	0.0215661	-0.041543	-0.000275471	-0.0424663	-0.0749507	-0.0187685	-0.0633054	-0.0306723	-0.0138728	0.0226969	-0.0121596	0.0185956	-0.0173139	-0.0647955	0.072989	-0.11244	0.00875733	0.0401133	0.121535
96-40-456	90	8	-0.574475	AB	2	Male	3	BRE	1	1996	1988	1002	1	1	19.685	-0.233027	-3.47653	-2.01195	-0.276423	-0.810278	-0.541401	-0.843993	0.300669	-0.0454857	0.197523	-0.0330349	-0.361985	-0.135959	0.220559	-0.659514	0.265821	-0.0313645	0.0527274	0.195682	-0.130668	0.0839151	0.039726	0.0801308	-0.150019	0.136603	-0.0343546	0.08174	-0.0374176	-0.000813171	0.0500302	-0.204748	0.0477568	-0.0870141	-0.00350072
96-40-464	89	8	-1.57447	AB	2	Male	3	BRE	1	1996	1988	1002	1	1	18.411	0.14414	-3.00778	-2.56481	0.00422126	-0.710485	-0.402173	-0.588127	0.665984	-0.131158	0.160461	-0.144487	-0.127126	-0.133598	0.125315	-0.283452	0.075136	-0.130992	0.122597	-0.0204132	-0.0293241	-0.00998021	0.0179856	-0.0512118	-0.122044	0.124224	-0.0523748	0.0216031	-0.0204299	0.0695502	0.085718	-0.171258	-0.040313	-0.0360345	-0.0386797
96-41-468	91	8	0.425525	AA	1	Male	3	BRE	1	1996	1988	1001	2	0	19.136	-0.171071	-3.26337	-2.6074	0.158383	-0.703543	-0.663558	-0.5353	0.724772	-0.0532088	0.119381	-0.0725712	-0.283164	-0.0319658	0.131155	-0.363037	0.150345	-0.232001	0.039402	-0.0648113	-0.00126922	0.0253334	-0.0456663	0.0375702	-0.152096	0.0909503	-0.00641253	-0.00441632	-0.0145628	0.0423051	-0.00630994	-0.107845	-0.0586042	0.0340464	-0.0535785
96-41-473	93	8	2.42553	AB	2	Male	3	BRE	1	1996	1988	1002	1	1	20.262	-0.1295	-3.91172	-2.01923	-0.230816	-0.740257	-0.513751	-0.528715	0.510902	-0.152797	0.331834	-0.301312	-0.255527	-0.0776222	0.181846	-0.523429	0.200267	-0.219302	-0.232309	0.0705532	0.226312	-0.075095	0.0136554	-0.0619539	-0.0346469	-0.000202445	-0.0430576	-0.0341065	0.0722488	0.0647588	0.0477583	-0.14577	0.0271735	0.0459418	-0.0590526
96-41-475	72	6	-12.3004	AB	2	Female	22	BRE	1	1996	1990	1002	1	1	17.255	-0.0566495	-3.5041	-2.60777	-0.206112	-0.763802	-0.671611	-0.930601	0.613786	-0.103932	0.225114	-0.156704	-0.293211	-0.0810485	0.225672	-0.580065	0.11176	-0.199474	0.0625696	-0.0431004	-0.00759105	0.0407898	-0.0685918	0.0866942	-0.111122	0.11279	-0.0175416	0.0427745	-0.0605286	0.0118723	0.147358	-0.23326	-0.00364302	-0.0955873	0.00086982
96-41-478	76	6	-8.30037	AB	2	Female	22	BRE	1	1996	1990	1002	1	1	17.435	-0.0572156	-3.90903	-1.84771	-0.158786	-0.39043	-0.564259	-0.832522	0.534608	0.0484814	0.153647	-0.0493458	-0.316468	-0.0926649	0.187971	-0.629664	0.247264	-0.174212	0.0459728	-0.0917937	0.0894292	0.0610207	-0.0316223	0.0963644	-0.0712583	0.0979512	-0.0182315	0.0199342	0.016663	-0.066871	0.0864517	-0.268823	0.0610473	-0.0267679	0.0397299
96-42-483	72	7	-15.6304	AB	2	Male	3	BRE	1	1996	1989	1002	1	1	17.486	-0.360983	-3.7899	-3.01465	-0.257718	-0.898298	-0.552659	-0.769249	0.311745	-0.057837	0.314642	-0.390854	-0.197774	-0.102513	0.251955	-0.347751	-0.0660405	-0.163497	0.0852222	0.0206778	-0.0588612	-0.103085	0.0166659	-0.12111	-0.0604951	0.131594	0.00583596	0.0344218	-0.0246622	0.0571653	-0.0149161	-0.0818052	-0.000781444	-0.0223085	-0.0108969
96-42-485	77	6	-7.30037	AB	2	Female	2	BRE	1	1996	1990	1002	1	1	17.812	-0.245109	-3.42512	-2.42578	-0.195479	-0.855487	-0.504588	-0.576419	0.426538	-0.0974429	0.289963	-0.380312	-0.310744	-0.0786648	0.103206	-0.345398	0.042473	-0.0309105	0.010269	0.127657	-0.0646656	0.118943	0.03913	-0.132024	0.103106	0.101825	-0.00225068	-0.0104057	-0.017889	0.0267778	0.0225983	-0.102776	-0.0142356	0.0585553	-0.018859
96-42-486	70	7	-17.6304	AA	1	Female	2	BRE	1	1996	1989	1001	2	0	18.712	-0.416297	-3.88464	-2.91803	-0.33953	-1.16166	-0.852623	-0.765535	0.331775	0.0785293	0.309769	-0.511694	-0.477045	-0.0876449	0.218273	-0.566352	0.326715	-0.155037	0.103716	0.0814313	-0.0561577	0.0977329	0.0993256	-0.0399599	-0.067959	0.0204298	0.0383128	-0.0728739	-0.0212815	0.00500415	0.036519	-0.206751	-0.0472731	0.0269244	-0.0329458
96-42-487	89	10	-6.47822	AB	2	Female	22	BRE	1	1996	1986	1002	1	1	18.465	-0.0143029	-3.15411	-1.99506	0.0185545	-0.322889	-0.741913	-0.884649	0.507179	-0.0658396	0.139243	0.082744	-0.268872	-0.17703	0.326842	-0.737829	0.355353	-0.14451	-0.00798561	-0.0281166	-0.0777526	0.00326886	-0.0663677	0.179228	-0.257584	0.129407	-0.0670466	0.0870789	0.0440883	-0.0754468	0.086878	-0.0903352	0.00198002	0.0167874	-0.0019092
96-43-492	93	6	8.69963	AB	2	Female	2	BRE	1	1996	1990	1002	1	1	19.933	-0.377916	-3.75519	-2.66078	0.0134266	-0.74349	-0.488869	-0.775774	0.531615	-0.0135997	0.248737	-0.336427	-0.299316	-0.0282128	0.184034	-0.380459	-0.0640238	-0.0984772	-0.0313733	0.00242079	-0.0119456	-0.0845072	0.00840242	-0.134779	0.132279	-0.00858473	-0.000541248	-0.0374184	0.0168178	-0.0144966	-0.0146328	-0.0679719	0.00577941	0.021113	0.0139089
96-43-493	90	7	2.36955	AB	2	Female	2	BRE	1	1996	1989	1002	1	1	18.498	-0.3846	-3.01087	-2.50808	-0.00306237	-0.659746	-0.412767	-0.475036	0.470419	-0.186089	0.262494	-0.246759	-0.244631	-0.0962053	0.136145	-0.257666	0.173953	-0.082731	0.0197949	0.0491788	0.0353161	0.0601987	-0.0623405	0.0696822	-0.0494472	0.0910036	0.0182568	-0.016234	-0.014076	0.0630043	-0.0457762	-0.101257	-0.0738343	0.038691	-0.0273866
96-43-497	86	8	-4.57447	AB	2	Female	2	BRE	1	1996	1988	1002	1	1	19.15	-0.466772	-3.72193	-2.73573	-0.249091	-0.699229	-0.544037	-0.846457	0.463318	-0.0435341	0.208652	-0.264947	-0.450775	-0.029368	0.175903	-0.498281	0.0400102	-0.0873158	0.0272704	0.0232709	-0.0296109	0.0138231	-0.105245	-0.0368764	-0.0349258	0.0394019	-0.0322883	-0.00213496	-0.0065082	0.0167566	0.0366911	-0.126639	-0.000387992	0.0269616	-0.00447945
96-43-500	85	6	0.699631	AA	1	Male	3	BRE	1	1996	1990	1001	2	0	19.932	0.1432	-3.92745	-2.35488	-0.101306	-0.621283	-0.41962	-0.774609	0.601817	-0.129222	0.11688	-0.17749	-0.265274	-0.092673	0.16364	-0.451784	0.160685	-0.0816422	0.0275355	0.0575509	0.0311654	-0.0935153	0.0231725	0.095603	-0.154648	0.112305	-0.00912265	-0.00299272	-0.0115151	-0.0217463	0.023904	-0.11732	-0.0694359	0.108193	-0.0249055
96-43-501	88	8	-2.57447	AB	2	Female	2	BRE	1	1996	1988	1002	1	1	21.3	0.242543	-4.09856	-2.1919	-0.377085	-0.582929	-0.489685	-0.77736	0.343944	0.0849923	0.171383	-0.0906058	-0.340344	-0.119875	0.188917	-0.738321	0.324284	-0.140637	0.0715071	-0.0208913	-0.0428916	-0.0343898	-0.106101	0.0621928	-0.0910768	0.119225	-0.0362819	-0.00828376	0.021553	0.0453041	0.132688	-0.341807	0.0556473	0.027397	0.034106
96-43-502	66	7	-21.6304	AA	1	Female	2	BRE	1	1996	1989	1001	2	0	19.183	-0.33221	-4.04672	-2.31782	-0.307218	-1.2265	-0.600064	-0.774311	0.198558	0.0471738	0.235141	-0.307016	-0.264408	-0.115765	0.171454	-0.635013	0.571762	-0.272142	-0.0401431	-0.0839323	-0.144214	-0.135781	-0.0490604	0.0798613	-0.116904	0.0806507	0.0216393	-0.0463072	-0.0448455	0.0143719	0.135647	-0.27428	-0.0261105	0.0865951	-0.110285
96-44-507	77	6	-7.30037	AB	2	Male	3	BRE	1	1996	1990	1002	1	1	19.224	0.196459	-3.62469	-2.80908	-0.209548	-1.03889	-0.550642	-0.907621	0.268887	-0.154348	0.291159	-0.370828	-0.224239	-0.127717	0.224536	-0.583827	0.260205	-0.0354707	0.039481	-0.0289369	0.00239922	0.0353862	-0.017441	0.0218776	-0.141525	0.12065	0.0286437	0.0627378	-0.0567813	0.0562254	0.0377844	-0.305291	0.00911151	-0.087762	0.0147644
96-44-510	69	6	-15.3004	AA	1	Male	3	BRE	1	1996	1990	1001	2	0	17.197	-0.443656	-3.68054	-2.65624	-0.0647774	-1.10702	-0.491194	-0.721951	0.517769	-0.171444	0.254045	-0.515082	-0.22389	-0.0749281	0.165187	-0.350182	0.164946	-0.11523	0.00592792	-0.147713	-0.154232	0.100803	-0.0130108	-0.115211	-0.0686684	0.041724	0.0135589	0.0442532	-0.0177691	0.0495737	0.042655	-0.0728483	0.0128874	-0.0253116	-0.0968883
96-44-514	74	6	-10.3004	AB	2	Male	3	BRE	1	1996	1990	1002	1	1	17.309	0.147946	-3.66373	-2.59652	-0.272446	-0.768658	-0.480352	-0.78113	0.237721	-0.133766	0.18775	-0.278112	-0.330266	-0.0634128	0.303443	-0.626729	0.185613	-0.0511177	0.0362786	0.00470984	-0.149668	-0.0429686	0.0131573	-0.0569658	-0.0241992	0.0909438	-0.0195156	0.021342	-0.0231431	0.00017809	0.123486	-0.257981	0.0112315	-0.148567	0.000918103
96-46-537	95	7	7.36955	AA	1	Male	3	BRE	1	1996	1989	1001	2	0	20.487	-0.0697918	-3.74796	-1.89513	0.212271	-0.957545	-0.328966	-0.730596	0.783823	-0.160574	0.26256	-0.107687	-0.332524	-0.116693	0.177033	-0.388856	0.161768	-0.15285	0.0245304	0.0658832	0.0462649	-0.157753	-0.0260208	0.0854135	-0.121698	0.114284	-0.02763	0.0131254	-0.0111784	0.0559299	-0.0206392	-0.0738882	0.009573	0.138163	-0.0940825
96-46-538	96	7	8.36955	AB	2	Female	5	BRE	1	1996	1989	1002	1	1	22.399	0.078063	-3.74941	-2.82902	-0.244605	-0.795438	-0.793449	-1.00168	0.674884	-0.0746363	0.207421	-0.284981	-0.341185	-0.116078	0.316833	-0.723701	0.365414	-0.156756	0.0701771	-0.0620436	0.0107056	0.0108722	-0.0095768	0.0229488	-0.148422	0.104411	-0.0121903	0.00714917	0.0185665	-0.0374526	0.0695339	-0.339261	-0.0217497	0.0470648	0.0162765
NOR100-01-01	84	7	-3.63045	BB	3	Female	2	BRE	1	2000	1993	2002	0	2	16.694	0.0666975	-3.02133	-2.20657	0.158335	-0.348755	-0.439056	-0.68443	0.480588	-0.0949502	0.0821358	0.159945	0.0195817	-0.232002	0.210093	-0.591168	0.261918	-0.116145	0.0489411	0.0739836	0.0330395	-0.00314031	-0.0302344	0.00693168	-0.0659459	0.115325	-0.00908096	-0.025667	0.0127128	-0.0465436	0.13899	-0.209979	0.0578806	-0.0243222	-0.0466757
NOR100-01-02	75	7	-12.6304	AB	2	Female	22	BRE	1	2000	1993	1002	1	1	17.856	0.0725712	-3.51518	-1.92442	-0.382493	-0.60429	-0.573797	-0.734929	0.23397	0.0039989	0.217812	-0.170692	-0.280649	-0.104161	0.261101	-0.80059	0.365252	0.0643438	0.113874	-0.0527265	0.00879712	-0.00531598	-0.0225435	0.113631	-0.0862793	0.101896	-0.0231856	-0.00402835	-0.0177464	-0.00895138	0.1796	-0.291101	-0.0175745	0.00648068	0.00414701
NOR100-01-04	59	6	-25.3004	BB	3	Male	3	BRE	1	2000	1994	2002	0	2	16.959	-0.383316	-3.7464	-2.98613	-0.288019	-0.883063	-0.773598	-0.784664	0.51865	-0.0826832	0.326373	-0.284434	-0.37115	-0.0937462	0.182273	-0.649986	0.089771	-0.148764	0.0407175	-0.0164304	-0.0509539	0.118566	0.0228118	-0.00434844	-0.0940864	0.111083	0.0090465	-0.0678774	-0.0431963	0.0126552	0.0814658	-0.223131	0.0265331	-0.0426584	-0.0126535
NOR100-01-06	75	7	-12.6304	AB	2	Female	2	BRE	1	2000	1993	1002	1	1	17.919	-0.36284	-3.42356	-2.65067	-0.351847	-0.7386	-0.426299	-0.719036	0.207365	-0.0621179	0.264277	-0.191264	-0.25117	-0.104249	0.172934	-0.440788	0.219508	-0.0324078	0.0369198	-0.0398677	-0.114274	-0.0394218	-0.0079291	0.0351161	-0.0851828	0.0946734	0.0226922	-0.0577434	-0.0107662	-0.00985206	0.0221304	-0.199601	-0.0399659	-0.0239167	-0.0274568
NOR100-01-07	67	6	-17.3004	AB	2	Male	3	BRE	1	2000	1994	1002	1	1	18.4	-0.425088	-4.34912	-2.14858	-0.439243	-0.952202	-0.585545	-0.828782	0.508541	-0.165605	0.254559	-0.303949	-0.459477	-0.0950842	0.248453	-0.768817	0.420748	-0.164669	0.124212	0.188344	0.159246	0.211992	0.0198165	0.0203523	-0.0675904	0.0743265	-0.0246005	-0.00785606	-0.0207288	0.00591474	0.143155	-0.262592	-0.0490755	-0.0190932	-0.0369234
NOR100-01-08	63	7	-24.6304	AA	1	Male	3	BRE	1	2000	1993	1001	2	0	18.107	-0.350498	-3.78751	-2.54578	-0.476456	-0.849748	-0.45566	-0.703949	0.394541	-0.00415599	0.317665	-0.488905	-0.310129	-0.09238	0.207536	-0.698199	0.471935	-0.208357	0.0418974	-0.0131581	-0.0414653	-0.109459	-0.0404993	0.00614045	-0.143335	0.0743465	-0.0275388	0.0384613	0.0365802	0.0564585	0.113445	-0.234101	-0.0451114	-0.0270901	-0.0690179
NOR100-01-12	88	7	0.369555	AB	2	Male	3	BRE	1	2000	1993	1002	1	1	18.509	-0.179356	-3.55917	-2.84683	-0.0101208	-0.777046	-0.5366	-0.618706	0.352678	-0.111085	0.0241145	-0.101056	-0.141523	-0.118191	0.222957	-0.305495	0.165555	0.00907568	-0.0345808	-0.0598774	-0.0655063	-0.000526491	0.00487787	0.0407472	-0.132663	0.0851123	-0.00961601	0.005024	-0.0414814	-0.00258693	0.0264055	-0.147012	-0.0203388	0.00987091	0.0394537
NOR100-07-69	80	7	-7.63045	AB	2	Female	2	BRE	1	2000	1993	1002	1	1	18.941	-0.0602019	-3.47574	-2.53532	-0.113828	-0.765892	-0.700002	-0.745423	0.530159	-0.177346	0.328706	-0.28778	-0.286188	-0.0513679	0.217768	-0.74316	0.241628	-0.032122	0.0382974	0.0096071	0.106899	-0.0161468	-0.00560165	0.00511371	-0.208175	0.0557497	-0.0200788	0.0440039	0.0242785	0.0868446	0.0757191	-0.228277	-0.0258429	0.0074695	-0.0393934
NOR100-07-70	69	7	-18.6304	AB	2	Male	3	BRE	1	2000	1993	1002	1	1	16.588	-0.348544	-3.23341	-2.70694	-0.0204978	-0.804207	-0.763705	-0.752252	0.548857	-0.0937315	0.241201	-0.200993	-0.320491	-0.105004	0.258981	-0.620364	0.156907	-0.052033	-0.0305556	-0.0326651	-0.0267992	0.0690071	0.0239511	0.0991869	-0.162393	0.0751879	-0.0324953	0.0167565	-0.0939656	0.0509394	0.0527839	-0.105404	-0.0453157	0.026971	0.0740358
NOR100-07-73	87	8	-3.57447	BB	3	Male	2	BRE	1	2000	1992	2002	0	2	18.096	-0.067471	-3.47475	-2.46636	-0.0734089	-0.461406	-0.543263	-0.745393	0.429514	-0.14994	0.172165	0.0315343	0.0614493	-0.0572782	0.232623	-0.548365	0.0879577	-0.00349101	0.061398	-0.00220652	0.0213806	-0.0209191	-0.190734	0.0343153	-0.00310703	0.0136958	0.0279269	0.0152515	0.0178356	0.0277278	0.0269604	-0.149166	0.00617389	-0.040658	0.0753358
NOR100-07-76	65	6	-19.3004	AB	2	Male	3	BRE	1	2000	1994	1002	1	1	17.012	-0.047266	-3.79408	-2.54546	-0.282681	-0.59273	-0.460232	-0.752053	0.610346	-0.115099	0.251484	-0.129446	-0.280073	-0.111406	0.222409	-0.548103	0.192646	-0.0846879	-0.0435705	0.121175	0.131488	-0.0154413	-0.0515401	0.0200093	-0.0927777	0.126592	-0.0428617	0.0148952	-0.0471183	-0.00448627	0.0291308	-0.08651	-0.00345483	-0.0527452	-0.0794494
NOR100-07-77	74	6	-10.3004	AB	2	Female	2	BRE	1	2000	1994	1002	1	1	16.876	-0.320529	-3.16954	-2.28433	-0.0696538	-0.601252	-0.581563	-0.736338	0.526294	-0.10899	0.0933523	-0.167324	-0.241401	-0.0985922	0.224739	-0.636788	0.104099	-0.09977	0.112739	0.113311	0.0404175	0.0258937	0.0323925	-0.0330598	-0.126924	0.0790293	-0.0352166	0.0457391	-0.0674148	-0.0421293	0.0538894	-0.227439	0.067079	-0.115881	-0.0174265
NOR100-07-78	69	7	-18.6304	AB	2	Male	2	BRE	1	2000	1993	1002	1	1	18.945	-0.150987	-3.6416	-2.56005	-0.271443	-0.731761	-0.592774	-0.710011	0.491204	-0.0944951	0.238372	-0.400231	-0.315524	-0.0814032	0.133905	-0.617347	0.211935	-0.0841673	0.00616937	-0.0766407	-0.00702513	-0.00754884	-0.0593102	-0.131672	0.0535972	0.0238158	0.0060578	-0.0812266	0.0668465	0.0114917	0.0786738	-0.227186	0.0112966	-0.0921653	0.028636
NOR100-07-79	65	6	-19.3004	BB	3	Male	2	BRE	1	2000	1994	2002	0	2	17.566	-0.0118813	-3.56249	-2.871	-0.300821	-0.656307	-0.529278	-0.798566	0.46853	-0.0538007	0.242625	-0.208296	-0.282825	-0.119636	0.206859	-0.611428	0.24108	-0.174133	0.0591352	-0.0208538	0.0316357	0.0161788	-0.0142306	-0.0613354	-0.0355559	0.0855716	-0.0271705	0.00856307	-0.0157491	0.0461001	0.0680271	-0.208412	-0.0389206	0.00456008	-0.0650122
NOR100-07-80	80	8	-10.5745	AB	2	Male	3	BRE	1	2000	1992	1002	1	1	19.285	-0.357994	-3.39961	-2.74666	-0.287257	-0.814432	-0.482967	-0.709786	0.477332	-0.112479	0.392747	-0.39019	-0.21102	-0.0893795	0.220921	-0.594979	0.216771	-0.178801	-0.0148524	0.0720334	-0.0718427	0.124297	0.118231	-0.14549	-0.0161089	0.0772667	0.00388598	-0.0421971	-0.0248372	0.000646266	-0.0198014	-0.117297	0.0208658	-0.0286009	-0.0301503
NOR100-11-115	78	7	-9.63045	BB	3	Female	2	BRE	1	2000	1993	2002	0	2	18.427	-0.289159	-3.58605	-2.54376	-0.164544	-0.592179	-0.547925	-0.794122	0.463559	0.0654301	0.18045	-0.106626	-0.281188	-0.113768	0.165032	-0.588195	0.297407	-0.0983104	0.0720619	0.0458771	-0.0210557	-0.0711631	-0.0594268	0.0222537	-0.100998	0.0656322	-0.0238192	-0.0137954	0.0336138	-0.0269761	0.0927223	-0.221423	-0.00147661	-0.0435195	-0.0487982
NOR100-11-117	101	8	10.4255	AB	2	Male	2	BRE	1	2000	1992	1002	1	1	22.989	-0.255756	-3.97674	-2.33515	-0.140758	-0.692311	-0.687499	-0.893801	0.860878	0.0427241	0.235616	-0.253801	-0.431581	-0.0448885	0.222403	-0.762895	0.392272	-0.2702	0.0329738	0.0694039	-0.0617863	0.0369565	-0.0762075	0.000421045	-0.08561	0.0101384	-0.00738256	0.0139688	0.00838615	0.0128918	0.108425	-0.185154	-0.0401721	0.0417231	-0.0724557
NOR100-11-120	86	8	-4.57447	AA	1	Male	3	BRE	1	2000	1992	1001	2	0	20.23	-0.116975	-4.14103	-1.63861	-0.262152	-0.720542	-0.569988	-0.742872	0.371697	-0.134253	0.185996	-0.119694	-0.315238	-0.177387	0.337672	-0.774326	0.308738	-0.0237581	-0.157366	-0.0149391	0.184144	0.0455901	-0.134643	-0.0302344	-0.058051	0.140375	-0.0288904	0.00890209	-0.00264016	0.00154658	0.104918	-0.272966	0.110663	-0.120324	-0.0165092
NOR100-12-127	91	7	3.36955	AA	1	Male	5	BRE	1	2000	1993	1001	2	0	19.588	0.0425295	-3.84716	-2.25942	-0.333757	-0.670201	-0.578247	-0.507737	0.400077	0.0016271	0.12718	0.0566577	0.136756	-0.102555	0.243886	-0.523248	0.0697657	0.00742223	-0.142249	-0.0710126	-0.110699	0.0416818	-0.0743108	0.182293	-0.00745898	-0.011787	0.00344746	0.0215063	-0.017999	-0.0282606	0.0674147	-0.100378	0.0617024	0.0406349	-0.0600712
NOR100-12-129	80	8	-10.5745	AA	1	Female	2	BRE	1	2000	1992	1001	2	0	17.844	-0.493111	-3.47342	-2.23426	-0.0997879	-0.562293	-0.629628	-0.788337	0.523038	-0.134664	0.320338	-0.20365	-0.343659	-0.121488	0.313026	-0.56985	0.243205	-0.0582172	-0.0530194	-0.0715218	0.0701469	-0.0557177	-0.0221199	0.0686522	-0.0809121	0.0986863	-0.0123384	-0.0267121	0.0632344	-0.00599064	0.0872626	-0.189228	-0.00945877	0.00130876	0.0117818
NOR100-12-131	83	7	-4.63045	AB	2	Male	3	BRE	1	2000	1993	1002	1	1	20.23	-0.239906	-3.52756	-2.8299	-0.114306	-0.831397	-0.586933	-0.662387	0.29731	-0.0646021	0.0916801	-0.272639	-0.132094	-0.0914369	0.208666	-0.439156	0.0642367	-0.072423	-0.000769576	-0.0895134	-0.0574725	0.017056	0.0563395	-0.0599277	0.0225388	0.113948	0.0301884	-0.00644967	-0.0750791	0.0706371	-0.0226135	-0.0791757	-0.0433416	0.039343	0.00207649
NOR100-12-132	83	7	-4.63045	AB	2	Male	3	BRE	1	2000	1993	1002	1	1	17.995	-0.247566	-3.07718	-2.35314	0.419354	-0.660016	-0.496259	-0.632185	0.403216	-0.164973	0.144581	-0.118514	-0.289719	-0.0369326	0.21781	-0.549629	0.188731	-0.0909934	-0.0133906	-0.00972775	0.109055	0.0269705	-0.0807172	0.0830018	-0.00822016	0.0726429	-0.00481365	0.0241019	-0.04582	0.0406145	0.0830312	-0.280213	-0.00740258	0.00839743	-0.0300608
NOR100-12-135	100	8	9.42553	AB	2	Female	2	BRE	1	2000	1992	1002	1	1	20.111	-0.100453	-3.32296	-1.87737	0.236513	-0.474138	-0.656014	-0.835785	0.925599	-0.148153	0.218695	0.0325474	-0.543564	-0.121773	0.235228	-0.686934	0.251974	-0.131797	-0.0551685	-0.148399	-0.00675354	-0.0689979	0.0750187	0.164639	-0.170216	0.115008	-0.055532	0.050118	-0.0438176	-0.0246473	0.0499605	-0.0548089	-0.0681964	0.0261651	-0.065389
NOR100-12-137	69	7	-18.6304	AB	2	Male	3	BRE	1	2000	1993	1002	1	1	17.017	-0.36926	-3.41003	-2.20156	-0.112107	-0.717151	-0.700949	-0.77068	0.444332	0.0770598	0.0890694	-0.228179	-0.303921	-0.0205532	0.165732	-0.640521	0.283279	-0.0534819	0.129169	0.136772	-0.0903087	0.137964	0.146734	-0.0322721	0.0846255	0.0305725	-0.00830928	-0.0292508	-0.0516114	-0.0426319	0.0589313	-0.178566	-0.010685	-0.032862	-0.0425948
NOR100-13-141	97	8	6.42553	AA	1	Female	2	BRE	1	2000	1992	1001	2	0	21.913	-0.328283	-3.6677	-2.36575	-0.266014	-0.966609	-0.70435	-0.659258	0.455254	0.0854642	0.236598	-0.380329	-0.356718	-0.0648473	0.218818	-0.600298	0.267718	-0.0543538	-0.142108	-0.0317873	-0.0457062	0.0458467	0.0207712	0.0386218	-0.094178	0.0775644	0.0334234	-0.0156235	0.0271326	0.0317949	0.0828148	-0.15793	-0.0160859	0.0993985	-0.140291
NOR100-13-143	68	6	-16.3004	AB	2	Male	3	BRE	1	2000	1994	1002	1	1	17.604	-0.293456	-3.79895	-2.3908	-0.356469	-0.878971	-0.771486	-0.908979	0.606866	0.0125381	0.169924	-0.309032	-0.477742	-0.152746	0.397864	-0.907294	0.432465	-0.3111	0.127082	-0.0707762	0.0403243	-0.0622481	0.00992925	0.0010417	-0.121429	0.0635714	-0.00321352	-0.0311093	-0.00216516	0.0518359	0.0935079	-0.243467	-0.0388956	0.00642717	-0.0415273
NOR100-13-145	79	6	-5.30037	AB	2	Female	2	BRE	1	2000	1994	1002	1	1	17.562	-0.176289	-3.2077	-2.79847	0.0127165	-0.708567	-0.27722	-0.734453	0.33126	-0.154633	0.164528	-0.23964	-0.113647	-0.13653	0.138996	-0.423834	0.0499773	-0.0529368	0.0274158	-0.0236929	0.00364108	0.0756099	0.0195512	-0.0541881	-0.0298778	0.0799342	-0.0390059	-0.0440904	-0.0050574	0.0169216	0.0395666	-0.152856	-0.0389257	-0.00872836	0.0568876
NOR100-13-147	83	8	-7.57447	AB	2	Male	3	BRE	1	2000	1992	1002	1	1	17.28	-0.251674	-3.0275	-1.93879	-0.115826	-0.316037	-0.447305	-0.638348	0.759743	-0.0756385	0.207926	0.0246312	-0.293036	-0.14453	0.210795	-0.529403	0.134885	-0.119906	-0.0161342	-0.0209509	0.0196071	-0.0628209	0.027355	0.0803301	-0.0830216	0.109155	-0.0491042	0.0212805	-0.0879374	-0.0669476	0.0722225	-0.140596	-0.00198121	-0.082941	-0.0249677
NOR100-14-151	74	7	-13.6304	AA	1	Male	3	BRE	1	2000	1993	1001	2	0	18.045	-0.294184	-4.04997	-1.75444	-0.665453	-0.85821	-0.4558	-0.863761	0.56675	-0.142428	0.00341173	-0.252083	-0.216937	-0.111578	0.236549	-0.655962	0.24733	-0.124784	0.101291	-0.192413	-0.0469651	-0.0112353	0.0278111	0.056103	-0.00355725	0.0224719	0.00393434	-0.0270914	-0.0320871	-0.0343781	0.083018	-0.185696	0.0398594	0.053042	0.0135266
NOR100-14-154	70	6	-14.3004	AB	2	Female	2	BRE	1	2000	1994	1002	1	1	16.13	-0.120274	-3.63739	-2.48992	-0.157864	-0.640259	-0.674007	-0.74385	0.685322	0.0311798	0.177135	-0.14615	-0.349267	-0.117309	0.225447	-0.581471	0.21779	-0.199528	0.0423231	0.0460038	-0.137483	0.0484492	0.00991193	0.0519839	-0.170636	0.126035	-0.0338743	0.0263864	0.0789007	0.0249	0.100624	-0.236076	0.0760865	0.00415023	-0.0796569
NOR100-14-156	92	7	4.36955	AB	2	Male	3	BRE	1	2000	1993	1002	1	1	20.224	-0.345374	-3.36203	-2.35293	0.0912306	-0.655885	-0.446708	-0.686959	0.643107	-0.17836	0.175606	-0.226529	-0.348568	-0.0356116	0.197856	-0.446051	0.200611	-0.080548	0.0433531	0.0281013	-0.054566	0.00684325	-0.0156545	-0.0519802	0.0437065	-0.0496964	0.00677686	-0.0327699	0.0309226	-0.0223363	0.134983	-0.16739	0.0471014	0.0346974	0.00732957
NOR100-14-158	75	6	-9.30037	AB	2	Female	2	BRE	1	2000	1994	1002	1	1	18.884	0.101147	-3.69863	-3.06389	-0.403966	-0.872975	-0.551677	-0.847841	0.492495	-0.0122278	0.19049	-0.241552	-0.201058	-0.0335608	0.110454	-0.620996	0.207328	-0.216528	0.0924147	-0.0193165	0.0225207	0.011216	0.0513215	0.00170445	-0.170406	0.054337	0.00350615	0.0108782	0.0190337	0.0453977	0.117181	-0.322591	0.0463508	-0.0467593	-0.0607625
NOR100-14-159	83	7	-4.63045	AB	2	Female	2	BRE	1	2000	1993	1002	1	1	18.199	-0.0754983	-3.25506	-2.22141	-0.177404	-0.362522	-0.49308	-0.804028	0.491093	-0.0775927	0.17172	-0.0188626	-0.269915	-0.189416	0.264308	-0.683303	0.188236	-0.0600629	0.0363411	0.0296348	-0.0164553	0.0391773	-0.00399882	0.0734708	-0.090806	0.14732	-0.0107462	-0.0158266	-0.0731637	-0.0332926	0.0778402	-0.205015	-0.025087	-0.0311672	0.0051518
NOR100-14-161	88	11	-9.51248	AA	1	Female	2	BRE	1	2000	1989	1001	2	0	21.403	0.0502482	-3.8522	-2.53925	-0.272318	-0.633887	-0.604333	-0.826625	0.29838	-0.0529886	0.113187	-0.338801	-0.297368	-0.124675	0.261876	-0.619813	0.322578	-0.172369	0.242594	0.0462218	-0.152544	0.118632	-0.0592566	0.0680096	-0.0768469	0.0905114	-0.0159642	0.00135082	-0.00910641	0.0217771	0.118166	-0.266659	0.0645034	-0.0336388	-0.169471
NOR100-15-162	75	6	-9.30037	AB	2	Male	2	BRE	1	2000	1994	1002	1	1	15.856	-0.294384	-3.32657	-1.99917	-0.0114407	-0.646143	-0.323406	-0.687114	0.536917	-0.127251	0.199486	-0.135338	-0.170686	-0.0955027	0.17187	-0.514531	0.0654256	-0.0212886	0.0217967	0.137566	0.0461454	-0.00846895	-0.0664754	-0.0273303	-0.0109512	0.0179813	-0.0104906	0.000300184	-0.0373951	-0.0119607	0.198305	-0.143651	0.0621551	-0.0347228	-0.120797
NOR100-15-163	84	8	-6.57447	AB	2	Female	2	BRE	1	2000	1992	1002	1	1	17.294	-0.206716	-3.22071	-2.37109	0.045752	-0.509517	-0.58001	-0.85728	0.261847	-0.055976	0.205653	0.0816534	-0.340142	-0.130588	0.227717	-0.65605	0.244785	-0.0672475	-0.0496002	-0.0164366	-0.0260777	0.0217108	-0.0386187	0.117557	-0.209348	0.204239	-0.0122848	0.0230387	-0.0863635	-0.0216976	0.0919182	-0.227104	0.0103571	-0.0405215	-0.0754585
NOR100-15-169	71	7	-16.6304	AB	2	Male	3	BRE	1	2000	1993	1002	1	1	16.831	-0.204923	-3.45713	-2.54484	-0.313953	-0.598797	-0.417396	-0.622581	0.345158	-0.128427	0.144676	-0.200107	-0.183521	-0.13712	0.241884	-0.59656	0.0641143	-0.105843	0.0897216	-0.00690018	0.0478331	-0.106528	0.00547775	-0.0220322	-0.036319	0.114522	-0.0302683	0.000514325	-0.0773366	-0.00133049	0.0788388	-0.080874	-0.0213645	0.00244008	0.0087535
NOR100-15-170	94	9	0.822789	AA	1	Female	2	BRE	1	2000	1991	1001	2	0	19.257	-0.209559	-3.20305	-2.59002	-0.0359646	-0.858196	-0.498638	-0.671638	0.507576	-0.0374659	0.304166	-0.211441	-0.316113	-0.104885	0.147116	-0.44062	0.240846	-0.0902509	0.0357885	-0.00917763	-0.0388321	-0.0188922	-0.000783393	0.0948917	-0.189737	0.115578	0.00671125	0.0349676	-0.02408	0.00792794	0.0527772	-0.110525	-0.0292038	0.0187364	-0.0401882
[truncated: 74 more columns]
